# Supplementary material for: Dibromido(2,9-dimethyl-1,10-phenanthroline-κ2 N,N′)(dimethyl sulfoxide-κO)cadmium
Source: Acta Crystallogr Sect E Struct Rep Online. 2012 Dec 12;69(Pt 1):m49. doi: 10.1107/S1600536812050106 (PMC3588265; doi:10.1107/S1600536812050106)
Supplement: Supplementary file 1 [file e-69-00m49-sup1.cif]

##############################################################################
#                                                                            #
# This CIF contains the data in a paper accepted for publication in          #
# Acta Crystallographica Section E. It conforms to the requirements of       #
# Notes for Authors for Acta Crystallographica Section E, and has been       #
# peer reviewed under the auspices of the IUCr Commission on Journals.       #
#                                                                            #
# Full details of the Crystallographic Information File format               #
# are given in the paper "The Crystallographic Information File (CIF):       #
# a New Standard Archive File for Crystallography" by S. R. Hall, F. H.      #
# Allen and I. D. Brown [Acta Cryst. (1991), A47, 655-685].                  #
#                                                                            #
# The current version of the core CIF dictionary is obtainable from          #
# ftp://ftp.iucr.org/pub/cif_core.dic.                                       #
#                                                                            #
# Software is freely available for graphical display of the structure(s)     #
# in this CIF. For information consult the CIF software page                 #
# http://www.iucr.org/resources/cif/software.                                #
#                                                                            #
# This file may be used for bona fide research purposes within the           #
# scientific community so long as proper attribution is given to the journal # 
# article from which it was obtained.                                        #
#                                                                            #
##############################################################################
data_I
_audit_creation_method     SHELXL-97
_chemical_name_systematic
;
Dibromido(2,9-dimethyl-1,10-phenanthroline-\k^2^<i>N</i>,<i>N</i>')(dimethyl
sulfoxide-\k<i>O</i>)cadmium
;
_chemical_name_common     ?
_chemical_formula_moiety     'C16 H18 Br2 Cd N2 O S'
_chemical_formula_sum     'C16 H18 Br2 Cd N2 O S'
_chemical_formula_iupac     '[Cd Br2 (C14 H12 N2) (C2 H6 O S)]'
_chemical_formula_weight     558.60
_chemical_melting_point     ?
_symmetry_cell_setting     monoclinic
_symmetry_space_group_name_H-M     'P 21/c'
_symmetry_space_group_name_Hall     '-P 2ybc'
loop_
    _symmetry_equiv_pos_as_xyz
    'x, y, z'
    '-x, y+1/2, -z+1/2'
    '-x, -y, -z'
    'x, -y-1/2, z-1/2'
_cell_length_a     8.1468(9)
_cell_length_b     17.3814(15)
_cell_length_c     13.6369(13)
_cell_angle_alpha     90.00
_cell_angle_beta     95.724(9)
_cell_angle_gamma     90.00
_cell_volume     1921.4(3)
_cell_formula_units_Z     4
_cell_measurement_reflns_used     15831
_cell_measurement_theta_min     1.90
_cell_measurement_theta_max     25.99
_cell_measurement_temperature     298(2)
_exptl_crystal_description     Block
_exptl_crystal_colour     Colorless
_exptl_crystal_size_max     0.42
_exptl_crystal_size_mid     0.22
_exptl_crystal_size_min     0.17
_exptl_crystal_density_diffrn     1.936
_exptl_crystal_density_method     'not measured'
_exptl_crystal_F_000     1080
_exptl_absorpt_coefficient_mu     5.423
_exptl_absorpt_correction_type     multi-scan
_exptl_absorpt_process_details     '(SADABS; Bruker, 2001)'
_exptl_absorpt_correction_T_min     0.2215
_exptl_absorpt_correction_T_max     0.3245
_exptl_special_details     ?
_diffrn_ambient_temperature     298(2)
_diffrn_radiation_type     MoK\a
_diffrn_radiation_wavelength     0.71073
_diffrn_radiation_source     'fine-focus sealed tube'
_diffrn_radiation_monochromator     graphite
_diffrn_measurement_device_type     'Bruker APEXII CCD'
_diffrn_measurement_method     '\f and \w scans'
_diffrn_detector_area_resol_mean     ?
_diffrn_reflns_number     15831
_diffrn_reflns_av_R_equivalents     0.1082
_diffrn_reflns_av_sigmaI/netI     0.0850
_diffrn_reflns_theta_min     1.90
_diffrn_reflns_theta_max     25.99
_diffrn_reflns_theta_full     25.99
_diffrn_measured_fraction_theta_max     1.000
_diffrn_measured_fraction_theta_full     1.000
_diffrn_reflns_limit_h_min     -10
_diffrn_reflns_limit_h_max     10
_diffrn_reflns_limit_k_min     -21
_diffrn_reflns_limit_k_max     21
_diffrn_reflns_limit_l_min     -15
_diffrn_reflns_limit_l_max     16
_diffrn_standards_number     ?
_diffrn_standards_interval_count     ?
_diffrn_standards_interval_time     ?
_diffrn_standards_decay_%     ?
_refine_special_details
;
Refinement of <i>F</i>^2^ against ALL reflections. The weighted <i>R</i>-factor
<i>wR</i> and goodness of fit <i>S</i> are based on <i>F</i>^2^, conventional
<i>R</i>-factors <i>R</i> are based on <i>F</i>, with <i>F</i> set to zero for
negative <i>F</i>^2^. The threshold expression of <i>F</i>^2^ >
\s(<i>F</i>^2^) is used only for calculating <i>R</i>-factors(gt) <i>etc</i>.
and is not relevant to the choice of reflections for refinement.
<i>R</i>-factors based on <i>F</i>^2^ are statistically about twice as large
as those based on <i>F</i>, and <i>R</i>- factors based on ALL data will be
even larger.
;
_reflns_number_total     3766
_reflns_number_gt     2196
_reflns_threshold_expression     I>2\s(I)
_refine_ls_structure_factor_coef     Fsqd
_refine_ls_matrix_type     full
_refine_ls_R_factor_all     0.1104
_refine_ls_R_factor_gt     0.0571
_refine_ls_wR_factor_gt     0.1131
_refine_ls_wR_factor_ref     0.1274
_refine_ls_goodness_of_fit_ref     0.942
_refine_ls_restrained_S_all     0.942
_refine_ls_number_reflns     3766
_refine_ls_number_parameters     208
_refine_ls_number_restraints     0
_refine_ls_hydrogen_treatment     constr
_refine_ls_weighting_scheme     calc
_refine_ls_weighting_details
                 'calc w=1/[\s^2^(Fo^2^)+(0.0620P)^2^] where P=(Fo^2^+2Fc^2^)/3'
_atom_sites_solution_hydrogens     geom
_atom_sites_solution_primary     direct
_atom_sites_solution_secondary     difmap
_refine_ls_shift/su_max     0.004
_refine_ls_shift/su_mean     0.000
_refine_diff_density_max     1.019
_refine_diff_density_min     -1.056
_refine_ls_extinction_method     none
_refine_ls_extinction_coef     ?
loop_
    _atom_type_symbol
    _atom_type_description
    _atom_type_scat_dispersion_real
    _atom_type_scat_dispersion_imag
    _atom_type_scat_source
    'C' 'C' 0.0033 0.0016
                         'International Tables Vol C Tables 4.2.6.8 and 6.1.1.4'
    'H' 'H' 0.0000 0.0000
                         'International Tables Vol C Tables 4.2.6.8 and 6.1.1.4'
    'N' 'N' 0.0061 0.0033
                         'International Tables Vol C Tables 4.2.6.8 and 6.1.1.4'
    'O' 'O' 0.0106 0.0060
                         'International Tables Vol C Tables 4.2.6.8 and 6.1.1.4'
    'Cd' 'Cd' -0.8075 1.2024
                         'International Tables Vol C Tables 4.2.6.8 and 6.1.1.4'
    'Br' 'Br' -0.2901 2.4595
                         'International Tables Vol C Tables 4.2.6.8 and 6.1.1.4'
    'S' 'S' 0.1246 0.1234
                         'International Tables Vol C Tables 4.2.6.8 and 6.1.1.4'
_computing_data_collection     'APEX2 (Bruker, 2007)'
_computing_cell_refinement     'SAINT (Bruker, 2007)'
_computing_data_reduction     'SAINT (Bruker, 2007)'
_computing_structure_solution     'SHELXS97 (Sheldrick, 2008)'
_computing_structure_refinement     'SHELXL97 (Sheldrick, 2008)'
_computing_molecular_graphics
;
ORTEP-3 (Farrugia, 2012) and <i>Mercury</i>
(Macrae <i>et al.</i>, 2006)
;
_computing_publication_material     'SHELXL97 (Sheldrick, 2008)'
loop_
    _atom_site_type_symbol
    _atom_site_label
    _atom_site_fract_x
    _atom_site_fract_y
    _atom_site_fract_z
    _atom_site_U_iso_or_equiv
    _atom_site_adp_type
    _atom_site_calc_flag
    _atom_site_refinement_flags
    _atom_site_occupancy
    _atom_site_symmetry_multiplicity
    _atom_site_disorder_assembly
    _atom_site_disorder_group
    C C1 -0.0593(14) 0.2673(6) 0.8844(10) 0.096(4) Uani d . 1 1 . .
    H H1A 0.0219 0.2463 0.8456 0.115 Uiso calc R 1 1 . .
    H H1B -0.1421 0.2938 0.8423 0.115 Uiso calc R 1 1 . .
    H H1C -0.1097 0.2263 0.9180 0.115 Uiso calc R 1 1 . .
    C C2 0.0215(11) 0.3221(5) 0.9583(8) 0.064(3) Uani d . 1 1 . .
    C C3 0.0114(13) 0.3105(7) 1.0594(10) 0.085(4) Uani d . 1 1 . .
    H H3 -0.0431 0.2677 1.0810 0.102 Uiso calc R 1 1 . .
    C C4 0.0811(14) 0.3619(8) 1.1251(9) 0.085(3) Uani d . 1 1 . .
    H H4 0.0748 0.3545 1.1921 0.102 Uiso calc R 1 1 . .
    C C5 0.1625(11) 0.4262(6) 1.0924(7) 0.062(2) Uani d . 1 1 . .
    C C6 0.2357(14) 0.4818(7) 1.1589(7) 0.075(3) Uani d . 1 1 . .
    H H6 0.2307 0.4759 1.2263 0.090 Uiso calc R 1 1 . .
    C C7 0.3105(13) 0.5414(7) 1.1252(7) 0.076(3) Uani d . 1 1 . .
    H H7 0.3584 0.5773 1.1699 0.091 Uiso calc R 1 1 . .
    C C8 0.3216(9) 0.5535(5) 1.0220(6) 0.051(2) Uani d . 1 1 . .
    C C9 0.3992(11) 0.6171(6) 0.9837(8) 0.068(3) Uani d . 1 1 . .
    H H9 0.4516 0.6532 1.0264 0.082 Uiso calc R 1 1 . .
    C C10 0.3987(11) 0.6265(5) 0.8869(9) 0.070(3) Uani d . 1 1 . .
    H H10 0.4490 0.6692 0.8617 0.084 Uiso calc R 1 1 . .
    C C11 0.3206(11) 0.5706(5) 0.8227(7) 0.059(2) Uani d . 1 1 . .
    C C12 0.3144(15) 0.5823(6) 0.7120(8) 0.089(4) Uani d . 1 1 . .
    H H12A 0.2016 0.5831 0.6839 0.107 Uiso calc R 1 1 . .
    H H12B 0.3717 0.5410 0.6834 0.107 Uiso calc R 1 1 . .
    H H12C 0.3660 0.6304 0.6987 0.107 Uiso calc R 1 1 . .
    C C13 0.2514(9) 0.4992(4) 0.9535(6) 0.0415(18) Uani d . 1 1 . .
    C C14 0.1699(9) 0.4338(5) 0.9909(6) 0.048(2) Uani d . 1 1 . .
    C C15 0.5347(12) 0.3392(7) 0.5318(8) 0.091(4) Uani d . 1 1 . .
    H H15A 0.5942 0.3188 0.5904 0.110 Uiso calc R 1 1 . .
    H H15B 0.5888 0.3848 0.5118 0.110 Uiso calc R 1 1 . .
    H H15C 0.5318 0.3015 0.4801 0.110 Uiso calc R 1 1 . .
    C C16 0.2687(17) 0.4141(8) 0.4484(8) 0.105(4) Uani d . 1 1 . .
    H H16A 0.3515 0.4513 0.4365 0.126 Uiso calc R 1 1 . .
    H H16B 0.1670 0.4400 0.4568 0.126 Uiso calc R 1 1 . .
    H H16C 0.2524 0.3796 0.3933 0.126 Uiso calc R 1 1 . .
    N N1 0.0990(8) 0.3812(4) 0.9263(5) 0.0505(17) Uani d . 1 1 . .
    N N2 0.2556(7) 0.5071(3) 0.8554(4) 0.0434(15) Uani d . 1 1 . .
    O O1 0.3558(8) 0.4221(4) 0.6386(4) 0.0707(17) Uani d . 1 1 . .
    Cd Cd1 0.18778(7) 0.39536(3) 0.76580(4) 0.04942(19) Uani d . 1 1 . .
    Br Br1 -0.07113(13) 0.39818(7) 0.64445(8) 0.0862(4) Uani d . 1 1 . .
    Br Br2 0.36845(12) 0.27030(5) 0.79524(7) 0.0636(3) Uani d . 1 1 . .
    S S1 0.3331(3) 0.36172(15) 0.55550(18) 0.0659(6) Uani d . 1 1 . .
loop_
    _atom_site_aniso_label
    _atom_site_aniso_U_11
    _atom_site_aniso_U_22
    _atom_site_aniso_U_33
    _atom_site_aniso_U_12
    _atom_site_aniso_U_13
    _atom_site_aniso_U_23
    C1 0.072(7) 0.067(7) 0.154(12) -0.016(6) 0.041(7) 0.003(7)
    C2 0.055(5) 0.044(5) 0.093(8) 0.007(4) 0.017(5) 0.013(5)
    C3 0.070(7) 0.075(8) 0.118(10) 0.024(6) 0.052(7) 0.047(7)
    C4 0.086(8) 0.104(9) 0.068(7) 0.038(7) 0.025(6) 0.032(7)
    C5 0.062(6) 0.075(6) 0.052(6) 0.029(5) 0.021(5) 0.019(5)
    C6 0.091(8) 0.088(8) 0.047(6) 0.038(7) 0.011(5) 0.014(6)
    C7 0.081(7) 0.093(9) 0.050(6) 0.038(6) -0.010(5) -0.025(5)
    C8 0.042(4) 0.049(5) 0.061(6) 0.010(4) 0.005(4) -0.013(4)
    C9 0.055(5) 0.069(7) 0.080(7) 0.010(5) 0.004(5) -0.028(5)
    C10 0.057(6) 0.051(6) 0.106(9) -0.001(4) 0.025(6) -0.021(5)
    C11 0.064(6) 0.043(5) 0.076(6) 0.007(4) 0.033(5) -0.007(4)
    C12 0.140(10) 0.049(6) 0.087(8) -0.008(6) 0.050(8) 0.014(5)
    C13 0.035(4) 0.042(5) 0.048(5) 0.009(3) 0.004(3) -0.006(3)
    C14 0.037(4) 0.055(5) 0.052(5) 0.023(4) 0.011(4) 0.002(4)
    C15 0.072(7) 0.109(10) 0.091(8) 0.012(6) 0.003(6) -0.037(7)
    C16 0.123(10) 0.116(11) 0.073(8) 0.033(8) -0.006(7) 0.006(7)
    N1 0.040(4) 0.050(4) 0.062(5) 0.007(3) 0.011(3) 0.008(3)
    N2 0.049(4) 0.041(4) 0.043(4) 0.001(3) 0.018(3) -0.004(3)
    O1 0.090(5) 0.066(4) 0.058(4) -0.004(3) 0.016(3) -0.011(3)
    Cd1 0.0506(3) 0.0497(3) 0.0470(3) 0.0041(3) 0.0002(2) -0.0050(3)
    Br1 0.0643(6) 0.0998(9) 0.0882(8) 0.0266(6) -0.0238(5) -0.0290(6)
    Br2 0.0725(6) 0.0576(6) 0.0593(6) 0.0198(5) -0.0008(4) -0.0025(4)
    S1 0.0765(16) 0.0627(15) 0.0587(15) -0.0006(12) 0.0080(12) -0.0057(11)
_geom_special_details
;
All e.s.d.'s (except the e.s.d. in the dihedral angle between two l.s. planes)
are estimated using the full covariance matrix. The cell e.s.d.'s are taken
into account individually in the estimation of e.s.d.'s in distances, angles
and torsion angles; correlations between e.s.d.'s in cell parameters are only
used when they are defined by crystal symmetry. An approximate (isotropic)
treatment of cell e.s.d.'s is used for estimating e.s.d.'s involving l.s.
planes.
;
loop_
    _geom_bond_atom_site_label_1
    _geom_bond_atom_site_label_2
    _geom_bond_site_symmetry_2
    _geom_bond_distance
    _geom_bond_publ_flag
    C1 C2 . 1.491(15) ?
    C1 H1A . 0.9600 ?
    C1 H1B . 0.9600 ?
    C1 H1C . 0.9600 ?
    C2 N1 . 1.304(10) ?
    C2 C3 . 1.404(14) ?
    C3 C4 . 1.349(16) ?
    C3 H3 . 0.9300 ?
    C4 C5 . 1.395(15) ?
    C4 H4 . 0.9300 ?
    C5 C14 . 1.398(11) ?
    C5 C6 . 1.415(15) ?
    C6 C7 . 1.309(14) ?
    C6 H6 . 0.9300 ?
    C7 C8 . 1.435(13) ?
    C7 H7 . 0.9300 ?
    C8 C9 . 1.399(13) ?
    C8 C13 . 1.409(11) ?
    C9 C10 . 1.330(14) ?
    C9 H9 . 0.9300 ?
    C10 C11 . 1.416(13) ?
    C10 H10 . 0.9300 ?
    C11 N2 . 1.321(10) ?
    C11 C12 . 1.519(13) ?
    C12 H12A . 0.9600 ?
    C12 H12B . 0.9600 ?
    C12 H12C . 0.9600 ?
    C13 N2 . 1.349(9) ?
    C13 C14 . 1.435(11) ?
    C14 N1 . 1.358(11) ?
    C15 S1 . 1.750(10) ?
    C15 H15A . 0.9600 ?
    C15 H15B . 0.9600 ?
    C15 H15C . 0.9600 ?
    C16 S1 . 1.757(11) ?
    C16 H16A . 0.9600 ?
    C16 H16B . 0.9600 ?
    C16 H16C . 0.9600 ?
    Cd1 N1 . 2.386(6) y
    Cd1 N2 . 2.331(6) y
    O1 S1 . 1.542(6) ?
    Cd1 O1 . 2.361(6) y
    Cd1 Br1 . 2.5483(11) y
    Cd1 Br2 . 2.6335(11) y
loop_
    _geom_angle_atom_site_label_1
    _geom_angle_atom_site_label_2
    _geom_angle_atom_site_label_3
    _geom_angle_site_symmetry_1
    _geom_angle_site_symmetry_3
    _geom_angle
    _geom_angle_publ_flag
    C2 C1 H1A . . 109.5 ?
    C2 C1 H1B . . 109.5 ?
    H1A C1 H1B . . 109.5 ?
    C2 C1 H1C . . 109.5 ?
    H1A C1 H1C . . 109.5 ?
    H1B C1 H1C . . 109.5 ?
    N1 C2 C3 . . 121.3(10) ?
    N1 C2 C1 . . 118.3(9) ?
    C3 C2 C1 . . 120.4(10) ?
    C4 C3 C2 . . 119.7(10) ?
    C4 C3 H3 . . 120.2 ?
    C2 C3 H3 . . 120.2 ?
    C3 C4 C5 . . 120.0(10) ?
    C3 C4 H4 . . 120.0 ?
    C5 C4 H4 . . 120.0 ?
    C4 C5 C14 . . 117.5(10) ?
    C4 C5 C6 . . 121.7(10) ?
    C14 C5 C6 . . 120.8(9) ?
    C7 C6 C5 . . 119.8(9) ?
    C7 C6 H6 . . 120.1 ?
    C5 C6 H6 . . 120.1 ?
    C6 C7 C8 . . 122.5(10) ?
    C6 C7 H7 . . 118.7 ?
    C8 C7 H7 . . 118.7 ?
    C9 C8 C13 . . 116.8(8) ?
    C9 C8 C7 . . 123.8(9) ?
    C13 C8 C7 . . 119.4(9) ?
    C10 C9 C8 . . 120.7(9) ?
    C10 C9 H9 . . 119.6 ?
    C8 C9 H9 . . 119.6 ?
    C9 C10 C11 . . 119.0(9) ?
    C9 C10 H10 . . 120.5 ?
    C11 C10 H10 . . 120.5 ?
    N2 C11 C10 . . 122.4(9) ?
    N2 C11 C12 . . 118.2(8) ?
    C10 C11 C12 . . 119.3(9) ?
    C11 C12 H12A . . 109.5 ?
    C11 C12 H12B . . 109.5 ?
    H12A C12 H12B . . 109.5 ?
    C11 C12 H12C . . 109.5 ?
    H12A C12 H12C . . 109.5 ?
    H12B C12 H12C . . 109.5 ?
    N2 C13 C8 . . 122.7(7) ?
    N2 C13 C14 . . 119.4(7) ?
    C8 C13 C14 . . 117.8(7) ?
    N1 C14 C5 . . 121.4(8) ?
    N1 C14 C13 . . 119.0(7) ?
    C5 C14 C13 . . 119.7(8) ?
    S1 C15 H15A . . 109.5 ?
    S1 C15 H15B . . 109.5 ?
    H15A C15 H15B . . 109.5 ?
    S1 C15 H15C . . 109.5 ?
    H15A C15 H15C . . 109.5 ?
    H15B C15 H15C . . 109.5 ?
    S1 C16 H16A . . 109.5 ?
    S1 C16 H16B . . 109.5 ?
    H16A C16 H16B . . 109.5 ?
    S1 C16 H16C . . 109.5 ?
    H16A C16 H16C . . 109.5 ?
    H16B C16 H16C . . 109.5 ?
    C2 N1 C14 . . 120.2(8) ?
    C2 N1 Cd1 . . 126.1(6) ?
    C14 N1 Cd1 . . 112.2(5) ?
    C11 N2 C13 . . 118.0(7) ?
    C11 N2 Cd1 . . 127.0(5) ?
    C13 N2 Cd1 . . 114.0(5) ?
    S1 O1 Cd1 . . 111.7(3) ?
    N2 Cd1 O1 . . 95.5(2) ?
    N2 Cd1 N1 . . 71.5(2) ?
    O1 Cd1 N1 . . 161.0(2) ?
    N2 Cd1 Br1 . . 117.50(16) ?
    O1 Cd1 Br1 . . 91.26(17) ?
    N1 Cd1 Br1 . . 106.91(16) ?
    N2 Cd1 Br2 . . 120.54(16) ?
    O1 Cd1 Br2 . . 85.32(17) ?
    N1 Cd1 Br2 . . 89.49(15) ?
    Br1 Cd1 Br2 . . 121.92(4) ?
    O1 S1 C15 . . 104.0(5) ?
    O1 S1 C16 . . 105.2(5) ?
    C15 S1 C16 . . 99.8(6) ?
loop_
    _geom_torsion_atom_site_label_1
    _geom_torsion_atom_site_label_2
    _geom_torsion_atom_site_label_3
    _geom_torsion_atom_site_label_4
    _geom_torsion_site_symmetry_1
    _geom_torsion_site_symmetry_2
    _geom_torsion_site_symmetry_3
    _geom_torsion_site_symmetry_4
    _geom_torsion
    _geom_torsion_publ_flag
    N1 C2 C3 C4 . . . . 0.9(14) ?
    C1 C2 C3 C4 . . . . -178.1(10) ?
    C2 C3 C4 C5 . . . . 0.1(15) ?
    C3 C4 C5 C14 . . . . -0.8(14) ?
    C3 C4 C5 C6 . . . . 179.4(9) ?
    C4 C5 C6 C7 . . . . -179.8(9) ?
    C14 C5 C6 C7 . . . . 0.4(14) ?
    C5 C6 C7 C8 . . . . 0.2(15) ?
    C6 C7 C8 C9 . . . . 179.3(9) ?
    C6 C7 C8 C13 . . . . -0.7(13) ?
    C13 C8 C9 C10 . . . . 3.0(12) ?
    C7 C8 C9 C10 . . . . -177.0(8) ?
    C8 C9 C10 C11 . . . . -1.0(13) ?
    C9 C10 C11 N2 . . . . -3.7(13) ?
    C9 C10 C11 C12 . . . . 177.9(9) ?
    C9 C8 C13 N2 . . . . -0.6(11) ?
    C7 C8 C13 N2 . . . . 179.4(7) ?
    C9 C8 C13 C14 . . . . -179.5(7) ?
    C7 C8 C13 C14 . . . . 0.5(10) ?
    C4 C5 C14 N1 . . . . 0.7(11) ?
    C6 C5 C14 N1 . . . . -179.5(8) ?
    C4 C5 C14 C13 . . . . 179.6(8) ?
    C6 C5 C14 C13 . . . . -0.6(11) ?
    N2 C13 C14 N1 . . . . 0.2(10) ?
    C8 C13 C14 N1 . . . . 179.0(6) ?
    N2 C13 C14 C5 . . . . -178.8(7) ?
    C8 C13 C14 C5 . . . . 0.1(10) ?
    C3 C2 N1 C14 . . . . -1.0(12) ?
    C1 C2 N1 C14 . . . . 177.9(8) ?
    C3 C2 N1 Cd1 . . . . 163.7(6) ?
    C1 C2 N1 Cd1 . . . . -17.3(11) ?
    C5 C14 N1 C2 . . . . 0.2(11) ?
    C13 C14 N1 C2 . . . . -178.7(7) ?
    C5 C14 N1 Cd1 . . . . -166.5(6) ?
    C13 C14 N1 Cd1 . . . . 14.6(8) ?
    C10 C11 N2 C13 . . . . 6.0(11) ?
    C12 C11 N2 C13 . . . . -175.7(8) ?
    C10 C11 N2 Cd1 . . . . -162.1(6) ?
    C12 C11 N2 Cd1 . . . . 16.2(11) ?
    C8 C13 N2 C11 . . . . -3.7(10) ?
    C14 C13 N2 C11 . . . . 175.0(7) ?
    C8 C13 N2 Cd1 . . . . 165.9(5) ?
    C14 C13 N2 Cd1 . . . . -15.3(8) ?
    C11 N2 Cd1 O1 . . . . 19.0(7) ?
    C13 N2 Cd1 O1 . . . . -149.5(5) ?
    C11 N2 Cd1 N1 . . . . -175.2(7) ?
    C13 N2 Cd1 N1 . . . . 16.3(5) ?
    C11 N2 Cd1 Br1 . . . . -75.4(7) ?
    C13 N2 Cd1 Br1 . . . . 116.1(5) ?
    C11 N2 Cd1 Br2 . . . . 106.8(7) ?
    C13 N2 Cd1 Br2 . . . . -61.7(5) ?
    S1 O1 Cd1 N2 . . . . -175.0(4) ?
    S1 O1 Cd1 N1 . . . . 139.3(6) ?
    S1 O1 Cd1 Br1 . . . . -57.2(4) ?
    S1 O1 Cd1 Br2 . . . . 64.7(4) ?
    C2 N1 Cd1 N2 . . . . 178.3(7) ?
    C14 N1 Cd1 N2 . . . . -15.9(5) ?
    C2 N1 Cd1 O1 . . . . -133.1(8) ?
    C14 N1 Cd1 O1 . . . . 32.7(10) ?
    C2 N1 Cd1 Br1 . . . . 64.2(7) ?
    C14 N1 Cd1 Br1 . . . . -130.0(5) ?
    C2 N1 Cd1 Br2 . . . . -59.1(7) ?
    C14 N1 Cd1 Br2 . . . . 106.7(5) ?
    Cd1 O1 S1 C15 . . . . -134.0(5) ?
    Cd1 O1 S1 C16 . . . . 121.6(5) ?
data_global
_journal_date_recd_electronic     2012-12-03
_journal_date_accepted     2012-12-07
_journal_name_full     'Acta Crystallographica, Section E'
_journal_year     2013
_journal_volume     69
_journal_issue      1
_journal_page_first     m49
_journal_page_last     m49
_journal_paper_category     QM
_journal_paper_doi     10.1107/S1600536812050106
_journal_coeditor_code     HY2608
_publ_contact_author_name     'Moghanlou, Khadijeh'
_publ_contact_author_address
;
Department of Chemistry
North Tehran Branch
Islamic Azad University
Tehran
Iran
;
_publ_contact_author_email     'k_moghanlou@yahoo.com'
_publ_contact_author_fax     '0098 021 22222667'
_publ_contact_author_phone     '0098 021 22262563'
_publ_section_title
;
Dibromido(2,9-dimethyl-1,10-phenanthroline-\k^2^<i>N</i>,<i>N</i>')(dimethyl
sulfoxide-\k<i>O</i>)cadmium
;
loop_
    _publ_author_name
    _publ_author_address
    'Moghanlou, Khadijeh'
;
Department of Chemistry
North Tehran Branch
Islamic Azad University
Tehran
Iran
;
