# Supplementary material for: Dibromido(2,9-dimethyl-1,10-phenanthroline-κ2 N,N′)(dimethyl sulfoxide-κO)cadmium
Source: Acta Crystallogr Sect E Struct Rep Online. 2012 Dec 12;69(Pt 1):m49. doi: 10.1107/S1600536812050106 (PMC3588265; doi:10.1107/S1600536812050106)
Supplement: Supplementary file 2 [file e-69-00m49-Isup2.hkl]

# 
# h,k,l, Fc-squared, Fo-squared, sigma(Fo-squared) and status flag 
# 
data_I
_shelx_title 'CdBr2' 
_shelx_refln_list_code          4 
_shelx_F_calc_maximum      269.29 
_exptl_crystal_F_000       484.00 
_reflns_d_resolution_high  0.8108 
 
loop_ 
 _symmetry_equiv_pos_as_xyz 
 'x, y, z' 
 '-x, y+1/2, -z+1/2' 
 '-x, -y, -z' 
 'x, -y-1/2, z-1/2' 
 
_cell_length_a     8.1468 
_cell_length_b    17.3814 
_cell_length_c    13.6369 
_cell_angle_alpha  90.000 
_cell_angle_beta   95.724 
_cell_angle_gamma  90.000 
 
_shelx_F_squared_multiplier     1.000 
 
loop_ 
 _refln_index_h 
 _refln_index_k 
 _refln_index_l 
 _refln_F_squared_calc 
 _refln_F_squared_meas 
 _refln_F_squared_sigma 
 _refln_observed_status 
   1   0   0     5725.31     7602.49    218.61 o 
   2   0   0    15287.95    15832.42    205.74 o 
   3   0   0     4928.80     5168.15    137.52 o 
   4   0   0     9843.58    10476.95    183.89 o 
   5   0   0     3665.00     4048.56    118.26 o 
   6   0   0      942.40      938.69    111.18 o 
   7   0   0     5895.50     5672.96    151.53 o 
   8   0   0     1606.10     1630.12    146.45 o 
   9   0   0      400.26      356.84    149.17 o 
   1   1   0    37191.52    37753.06   1490.58 o 
   2   1   0     2899.87     3420.46     95.00 o 
   3   1   0     1977.27     2094.05     75.82 o 
   4   1   0     4896.77     5790.06     98.46 o 
   5   1   0    11781.22    12292.72    108.97 o 
   6   1   0     3525.73     3260.38     90.67 o 
   7   1   0      489.36      520.43     89.94 o 
   8   1   0       15.54      213.41     91.21 o 
   9   1   0       28.59       23.99    125.63 o 
   0   2   0     4359.45     4585.74    372.15 o 
   1   2   0     4802.87     4968.43    162.21 o 
   2   2   0    23902.45    26320.85    378.92 o 
   3   2   0     7471.63     8431.24    378.84 o 
   4   2   0     5083.05     5456.75    131.80 o 
   5   2   0      561.01      633.48     86.00 o 
   6   2   0      129.10       73.45     82.33 o 
   7   2   0      122.44      220.52    101.08 o 
   8   2   0      887.72      914.97    108.31 o 
   9   2   0        9.05        0.00    122.49 o 
   1   3   0     3206.13     3554.65    112.80 o 
   2   3   0    42983.23    41438.41    575.48 o 
   3   3   0    25112.09    25584.20    286.56 o 
   4   3   0    29836.49    33133.39    632.33 o 
   5   3   0     1320.93     1302.84     89.89 o 
   6   3   0       52.95      172.29     91.04 o 
   7   3   0     2583.78     2631.14    108.74 o 
   8   3   0       62.22      333.09    118.87 o 
   9   3   0      393.86      532.71    139.20 o 
   0   4   0    51684.27    23630.54   1170.87 o 
   1   4   0    21252.12    18543.16    575.04 o 
   2   4   0       40.71      169.01     81.60 o 
   3   4   0    14096.52    15872.40    544.21 o 
   4   4   0      644.71      781.06     85.68 o 
   5   4   0       50.77       15.29     84.73 o 
   6   4   0      167.08      116.66     84.97 o 
   7   4   0      513.99      471.33    112.24 o 
   8   4   0     3861.26     3687.28    127.99 o 
   9   4   0       45.90      125.20    157.80 o 
   1   5   0       77.92       98.07     80.99 o 
   2   5   0     4597.48     5344.10    189.34 o 
   3   5   0     1985.11     2146.50    116.23 o 
   4   5   0     2960.05     3237.38    122.07 o 
   5   5   0      652.50      615.69     80.37 o 
   6   5   0      444.02      351.51     93.34 o 
   7   5   0     1018.40      854.38     92.19 o 
   8   5   0       15.72      196.13    122.45 o 
   9   5   0      108.05      294.04    138.98 o 
   0   6   0    61561.58    32407.64   1764.12 o 
   1   6   0     2484.59     1939.35     97.96 o 
   2   6   0     2283.25     2298.05    127.37 o 
   3   6   0       55.66       52.77    100.37 o 
   4   6   0     7711.85     8397.42    184.03 o 
   5   6   0     1751.44     1782.66    100.03 o 
   6   6   0      957.84     1097.75     95.12 o 
   7   6   0     2402.02     2357.94     95.76 o 
   8   6   0     1175.97     1219.76    145.19 o 
   9   6   0      292.01      419.59    129.13 o 
   1   7   0    19874.42    16716.89    434.58 o 
   2   7   0      865.17      819.80     99.20 o 
   3   7   0     7061.22     7059.90    125.67 o 
   4   7   0    10744.31     9475.61    974.82 o 
   5   7   0     8301.78     8251.48    157.46 o 
   6   7   0      464.76      390.77     84.48 o 
   7   7   0     1223.10      988.44     99.97 o 
   8   7   0       54.80       88.59    105.01 o 
   9   7   0       36.05       33.01    116.38 o 
   0   8   0    22077.56    16273.67   1075.58 o 
   1   8   0      152.69      269.94     96.40 o 
   2   8   0     2136.11     2189.57    110.99 o 
   3   8   0      387.38      366.12     92.91 o 
   4   8   0     1893.90     1993.97    110.81 o 
   5   8   0       88.71      145.18     76.88 o 
   6   8   0      316.12      308.06     94.40 o 
   7   8   0     1091.63     1017.28    104.09 o 
   8   8   0        8.80       12.87    121.22 o 
   9   8   0       10.84      371.45    124.86 o 
   1   9   0       68.46        0.00     83.80 o 
   2   9   0     1735.87     1639.54    103.68 o 
   3   9   0     1316.48     1332.11     98.40 o 
   4   9   0     6289.98     6540.33    124.51 o 
   5   9   0        5.92        0.00     90.14 o 
   6   9   0       52.26       43.36     89.26 o 
   7   9   0        1.19       10.75    101.67 o 
   8   9   0      260.62       18.47    119.18 o 
   9   9   0       52.60      125.27    139.74 o 
   0  10   0    12715.93    11063.13    429.82 o 
   1  10   0    10446.04     9230.90    139.02 o 
   2  10   0      744.90      645.99    100.41 o 
   3  10   0     7600.48     6941.76    188.27 o 
   4  10   0      582.07      829.30    122.61 o 
   5  10   0     1748.87     1583.09    100.91 o 
   6  10   0      401.66      355.38     94.65 o 
   7  10   0      209.82      243.83     93.35 o 
   8  10   0      395.78      463.90    228.54 o 
   1  11   0     1017.57     1097.21     97.52 o 
   2  11   0     1247.70     1231.89    105.95 o 
   3  11   0     2017.15     2014.88    109.63 o 
   4  11   0     4240.60     4146.22    147.36 o 
   5  11   0      114.76       81.98     98.26 o 
   6  11   0      163.27       42.15     91.48 o 
   7  11   0      524.05      651.95    143.48 o 
   8  11   0       10.70       38.47    105.63 o 
   0  12   0      213.25      354.95    195.66 o 
   1  12   0      106.77      108.38    100.45 o 
   2  12   0       74.31       51.39     89.32 o 
   3  12   0      193.29      202.92    124.84 o 
   4  12   0      862.64      861.85    137.24 o 
   5  12   0        0.48       29.90    131.30 o 
   6  12   0       29.77      251.83    108.74 o 
   7  12   0       18.76      149.91    115.80 o 
   8  12   0        3.89      186.61    136.51 o 
   1  13   0      701.54      768.59     98.13 o 
   2  13   0      396.58      277.22    100.38 o 
   3  13   0     1862.04     2062.13    126.90 o 
   4  13   0     2513.35     2579.50    205.67 o 
   5  13   0      413.23      419.71    125.93 o 
   6  13   0       86.38       53.73    107.72 o 
   7  13   0      291.92      220.41    122.44 o 
   0  14   0     1561.97     1391.36    175.71 o 
   1  14   0     3672.87     3583.89    206.09 o 
   2  14   0       28.12       54.25    100.16 o 
   3  14   0     2662.82     2634.16    129.72 o 
   4  14   0       41.65       51.12    116.64 o 
   5  14   0      361.16      393.32    135.23 o 
   6  14   0      108.67        0.00    136.63 o 
   7  14   0      197.81      393.41    142.85 o 
   1  15   0        3.81       74.74    103.63 o 
   2  15   0     1258.71     1307.70    107.04 o 
   3  15   0      421.60      515.99    126.28 o 
   4  15   0      109.80       44.36    152.69 o 
   5  15   0       19.62       49.42    142.34 o 
   6  15   0        5.77      235.68    123.42 o 
   7  15   0      337.86      423.87    143.51 o 
   0  16   0      379.55      566.45    204.33 o 
   1  16   0       16.19      112.02     94.11 o 
   2  16   0        2.08        0.00    112.44 o 
   3  16   0      129.91      108.64    155.25 o 
   4  16   0       32.60       12.35    142.77 o 
   5  16   0      306.14      153.70    172.34 o 
   6  16   0        5.43      181.91    143.25 o 
   1  17   0      876.96      923.42    111.84 o 
   2  17   0       11.05       68.85    128.58 o 
   3  17   0      181.94      352.65    124.29 o 
   4  17   0     1797.59     1893.13    164.36 o 
   5  17   0      145.40       91.60    168.54 o 
   6  17   0      369.99      703.58    198.89 o 
   0  18   0     1545.42     1704.21    169.87 o 
   1  18   0       39.71      165.25    119.09 o 
   2  18   0      157.59      122.19    123.71 o 
   3  18   0      470.42      775.61    141.78 o 
   4  18   0      101.62        0.00    190.94 o 
   5  18   0      324.34      329.09    158.63 o 
   1  19   0       12.24      111.18    107.52 o 
   2  19   0        5.37       35.61    131.94 o 
   3  19   0      167.31      325.64    165.88 o 
   4  19   0        1.07      112.03    161.81 o 
   0  20   0       44.66        0.00    147.76 o 
   1  20   0      343.06      416.93    114.66 o 
   2  20   0      253.65      438.61    135.46 o 
   3  20   0      438.30      682.27    180.96 o 
   1  21   0       37.99        8.14    119.58 o 
   2  21   0      496.47      498.17    151.85 o 
 -10   1   1       73.18        3.04    131.90 o 
  -9   1   1       90.72      210.79    123.99 o 
  -8   1   1       49.36       56.66     94.60 o 
  -7   1   1       79.54      163.14    103.94 o 
  -6   1   1      524.01      481.10     93.31 o 
  -5   1   1     9313.91     8834.64    257.92 o 
  -4   1   1    15944.84    16357.78    155.46 o 
  -3   1   1     2252.45     2921.13     82.92 o 
  -2   1   1      644.33     1052.21     79.87 o 
  -1   1   1    18800.67    22506.13    454.95 o 
   0   1   1     3911.79     4367.39    177.42 o 
   1   1   1    22312.57    24394.49    765.69 o 
   2   1   1     9755.36    12961.12    168.94 o 
   3   1   1    15174.49    15986.29    266.39 o 
   4   1   1    11046.74    12426.87    161.22 o 
   5   1   1     1231.63     1265.59     91.24 o 
   6   1   1     1660.65     1595.22     77.16 o 
   7   1   1     2500.99     2392.61     94.79 o 
   8   1   1      187.59      159.69     93.30 o 
   9   1   1       86.32      192.71    207.11 o 
  -9   2   1      337.96      497.50    143.82 o 
  -8   2   1     1986.43     1812.73    114.63 o 
  -7   2   1     2336.69     2376.42     90.57 o 
  -6   2   1     1225.16     1316.22    103.47 o 
  -5   2   1     9306.82     9089.97    213.12 o 
  -4   2   1     1496.12     1451.75    110.56 o 
  -3   2   1       66.11      217.05     72.78 o 
  -2   2   1    21341.57    25224.49    195.83 o 
  -1   2   1    10705.00    12376.87    214.63 o 
   0   2   1    72518.88    41736.73   5326.55 o 
   1   2   1    16298.99    15129.56    207.98 o 
   2   2   1    54094.39    52746.46    952.86 o 
   3   2   1    22273.12    23812.51    207.68 o 
   4   2   1     1661.09     2050.27     86.95 o 
   5   2   1       51.36      141.70     70.91 o 
   6   2   1       75.42      142.14     93.51 o 
   7   2   1     2690.20     2390.07    374.71 o 
   8   2   1     1735.35     1747.89    115.06 o 
   9   2   1       78.57      143.85    139.94 o 
  -9   3   1        2.59        0.00    157.36 o 
  -8   3   1        7.49       56.92    108.39 o 
  -7   3   1       99.83      315.39    110.00 o 
  -6   3   1      994.84      982.53     95.89 o 
  -5   3   1     7319.70     7416.96    246.89 o 
  -4   3   1     1832.60     1951.34    109.36 o 
  -3   3   1      221.23      390.86     89.73 o 
  -2   3   1    16787.47    17424.25    411.87 o 
  -1   3   1      871.07     1052.60    109.73 o 
   0   3   1     2824.02     2620.68    137.93 o 
   1   3   1    20062.90    16941.63    575.24 o 
   2   3   1     1631.03     1806.99    125.39 o 
   3   3   1      396.94      442.45     95.79 o 
   4   3   1     5465.94     5985.14    121.61 o 
   5   3   1      136.45      171.52     79.29 o 
   6   3   1      935.19      872.66    108.51 o 
   7   3   1      628.60      566.37     97.10 o 
   8   3   1      119.30       47.93    101.31 o 
   9   3   1       56.84       21.45    136.15 o 
  -9   4   1      118.66      232.48    147.07 o 
  -8   4   1      925.46      981.89    109.86 o 
  -7   4   1       79.79      131.00     96.59 o 
  -6   4   1      164.40      223.09    102.47 o 
  -5   4   1      485.07      489.42    103.86 o 
  -4   4   1      224.71      263.85     84.17 o 
  -3   4   1     2718.72     3213.28    102.22 o 
  -2   4   1     9639.60    11328.41    182.00 o 
  -1   4   1     9650.12     9084.96    136.67 o 
   0   4   1     1506.58     1662.47    113.86 o 
   1   4   1    12941.58    12489.77    367.48 o 
   2   4   1     8131.36     9235.49    210.36 o 
   3   4   1     5650.87     6005.93    138.13 o 
   4   4   1     1053.94     1246.65    116.43 o 
   5   4   1       32.08      121.73     99.81 o 
   6   4   1        8.56       73.31    131.75 o 
   7   4   1      396.58      419.71    114.99 o 
   8   4   1     1078.72     1059.63    126.18 o 
   9   4   1        1.02      134.48    123.48 o 
  -9   5   1      620.13      755.00    123.80 o 
  -8   5   1       12.09       28.88    109.15 o 
  -7   5   1     1356.63     1169.75     90.31 o 
  -6   5   1      105.22      124.51     93.56 o 
  -5   5   1     4026.67     3963.48    128.02 o 
  -4   5   1     9903.61     9975.39    125.04 o 
  -3   5   1     1556.78     1344.26    109.31 o 
  -2   5   1     5584.81     6146.55    275.22 o 
  -1   5   1    19490.12    16096.49    157.30 o 
   0   5   1    12374.62     9873.32    589.63 o 
   1   5   1     1324.12     1481.93     75.49 o 
   2   5   1     2892.57     2837.99     90.47 o 
   3   5   1    36619.63    32816.57    584.79 o 
   4   5   1    23714.64    24713.74    427.27 o 
   5   5   1      899.26      805.58     92.64 o 
   6   5   1     1146.47     1181.49     98.61 o 
   7   5   1     5010.68     4727.72    206.03 o 
   8   5   1       12.10       36.31    102.54 o 
   9   5   1      344.98      256.85    138.73 o 
  -9   6   1      104.28      104.33    141.03 o 
  -8   6   1     2366.41     1960.49    103.66 o 
  -7   6   1      178.18      204.42     97.71 o 
  -6   6   1        1.78       62.50    108.89 o 
  -5   6   1      986.27     1008.59     83.24 o 
  -4   6   1     4158.49     4254.01    139.93 o 
  -3   6   1     8032.83     8502.24    183.73 o 
  -2   6   1      755.22      895.24     91.97 o 
  -1   6   1    14536.81    13390.12    288.05 o 
   0   6   1     6981.23     5800.35    344.58 o 
   1   6   1    16362.82    13689.32    492.98 o 
   2   6   1    18219.04    16512.73    434.00 o 
   3   6   1    15091.15    15338.06    254.04 o 
   4   6   1        3.18       40.63     92.88 o 
   5   6   1      404.02      329.59     78.07 o 
   6   6   1      839.96      755.41     91.13 o 
   7   6   1      132.72      156.55    179.36 o 
   8   6   1      852.58      748.55    150.81 o 
   9   6   1       73.34      120.06    114.64 o 
  -9   7   1       19.19      139.54    126.63 o 
  -8   7   1        9.47      223.32    107.46 o 
  -7   7   1       91.07       92.33    105.68 o 
  -6   7   1      331.44      590.51    105.39 o 
  -5   7   1     1487.29     1416.58     93.40 o 
  -4   7   1      452.23      584.81     93.31 o 
  -3   7   1       54.40      104.39     95.45 o 
  -2   7   1     2991.12     3333.53    102.64 o 
  -1   7   1     6584.70     5631.60    131.70 o 
   0   7   1      363.67      116.83    125.76 o 
   1   7   1      639.81      825.27     93.00 o 
   2   7   1     5385.62     5987.17    119.94 o 
   3   7   1     1236.17     1301.37     90.44 o 
   4   7   1     1948.96     2046.93     90.00 o 
   5   7   1     1246.11     1343.94    112.97 o 
   6   7   1     3359.01     3186.22    100.66 o 
   7   7   1      134.69      158.88     87.87 o 
   8   7   1      152.77        0.00    109.65 o 
   9   7   1       39.49       69.00    111.63 o 
  -9   8   1      450.68      479.24    123.75 o 
  -8   8   1      491.90      462.18    129.44 o 
  -7   8   1     1712.23     1626.65     96.87 o 
  -6   8   1      171.46      321.62    138.78 o 
  -5   8   1     3013.51     2944.95    148.85 o 
  -4   8   1      236.50      100.35    134.02 o 
  -3   8   1       63.15      218.42    109.49 o 
  -2   8   1      473.41      392.70    105.72 o 
  -1   8   1     8826.02     7585.12    130.96 o 
   0   8   1    46036.48    29677.07    815.22 o 
   1   8   1       11.57      107.46     89.61 o 
   2   8   1     1162.53     1475.19    112.58 o 
   3   8   1     3479.75     3307.77    103.43 o 
   4   8   1     5137.32     5240.18    113.55 o 
   5   8   1     5185.83     5191.31    102.98 o 
   6   8   1       27.39      131.55     92.66 o 
   7   8   1     2575.85     2300.67    108.29 o 
   8   8   1      304.61      352.89    120.21 o 
   9   8   1      151.93      265.48    120.72 o 
  -9   9   1        6.92      302.35    148.27 o 
  -8   9   1      127.93       16.02    115.36 o 
  -7   9   1      290.92      208.92    125.57 o 
  -6   9   1     3145.14     2941.17     91.69 o 
  -5   9   1     5801.06     6183.32    213.78 o 
  -4   9   1     7494.17     7439.07    118.26 o 
  -3   9   1      566.68      655.69    119.18 o 
  -2   9   1       36.52       82.52     89.08 o 
  -1   9   1    28254.52    23516.22    432.96 o 
   0   9   1      192.56      302.69    125.72 o 
   1   9   1     6186.25     5519.35    156.74 o 
   2   9   1     1943.16     1925.27     97.57 o 
   3   9   1     1425.05     1686.22    123.52 o 
   4   9   1     9307.85     9384.54    213.74 o 
   5   9   1     1427.83     1572.91     94.54 o 
   6   9   1     1762.80     1690.71     91.60 o 
   7   9   1      502.28      517.58     88.17 o 
   8   9   1      473.66      280.71    117.66 o 
  -8  10   1      201.36       77.04    107.09 o 
  -7  10   1      946.01      938.44    112.24 o 
  -6  10   1      198.63      176.82    105.43 o 
  -5  10   1       11.11        0.00     96.38 o 
  -4  10   1     2430.25     2562.90    115.68 o 
  -3  10   1      361.95      397.03    117.91 o 
  -2  10   1      619.94      621.34    102.27 o 
  -1  10   1      270.80      279.39    123.27 o 
   0  10   1     9631.51     8625.53    158.50 o 
   1  10   1      429.85      424.94     91.10 o 
   2  10   1      483.11      407.73     85.65 o 
   3  10   1      103.74        0.00    109.28 o 
   4  10   1     2724.40     2827.29    187.26 o 
   5  10   1      442.50      434.91     93.84 o 
   6  10   1      251.54       85.28     90.68 o 
   7  10   1        1.40       26.49     98.02 o 
   8  10   1      207.92       70.80    113.97 o 
  -8  11   1       82.45      328.46    115.76 o 
  -7  11   1       35.97        0.00    103.18 o 
  -6  11   1      640.51      667.51     97.26 o 
  -5  11   1       17.07       21.62    107.01 o 
  -4  11   1     4573.78     4850.63    123.92 o 
  -3  11   1     3628.58     3545.35    124.57 o 
  -2  11   1     8375.46     7821.41    219.39 o 
  -1  11   1      127.39      133.72    109.18 o 
   0  11   1      350.61      530.09    127.65 o 
   1  11   1       42.47      124.65     82.23 o 
   2  11   1     1930.21     1840.67    103.29 o 
   3  11   1     5581.80     5044.31    194.40 o 
   4  11   1      926.70     1230.32    136.41 o 
   5  11   1       87.27        0.00    131.38 o 
   6  11   1        5.37       66.36    114.32 o 
   7  11   1     1014.87      984.22    101.56 o 
   8  11   1       66.36      258.57    108.89 o 
  -8  12   1     2011.50     1759.93    117.47 o 
  -7  12   1        9.58        0.00     92.97 o 
  -6  12   1      100.05      115.07    106.06 o 
  -5  12   1      487.28      495.61    126.66 o 
  -4  12   1     2899.83     3138.86    143.38 o 
  -3  12   1     5634.16     5386.94    155.04 o 
  -2  12   1       96.50      143.12     98.58 o 
  -1  12   1    11269.23    11008.55    182.69 o 
   0  12   1     1992.80     1872.96     88.81 o 
   1  12   1     4490.50     4277.46    156.46 o 
   2  12   1     1706.79     1737.16    103.57 o 
   3  12   1     9570.06     8582.00    171.19 o 
   4  12   1       24.98      123.92    115.27 o 
   5  12   1       34.61      295.31    119.36 o 
   6  12   1       48.60        0.00    104.70 o 
   7  12   1      192.96      193.52    121.23 o 
   8  12   1      841.51      906.61    165.18 o 
  -7  13   1      320.35      202.15    127.97 o 
  -6  13   1       74.08      269.61    129.86 o 
  -5  13   1       26.15       93.63    109.23 o 
  -4  13   1     2826.27     2907.19    146.83 o 
  -3  13   1     1230.77     1283.66    126.67 o 
  -2  13   1     4239.04     3875.67    100.13 o 
  -1  13   1      124.43       40.95    118.37 o 
   0  13   1        9.30        0.00     93.43 o 
   1  13   1      292.94      347.25     97.25 o 
   2  13   1     5841.41     5508.41    153.39 o 
   3  13   1      726.97      785.92    130.90 o 
   4  13   1     1723.35     1785.09    219.26 o 
   5  13   1      201.03      301.42    147.09 o 
   6  13   1       52.30      407.16    124.06 o 
   7  13   1      805.81      929.07    136.16 o 
  -7  14   1      168.40      140.01    120.43 o 
  -6  14   1      194.48      562.27    138.24 o 
  -5  14   1      337.84      285.97    134.57 o 
  -4  14   1      189.48       36.66    157.35 o 
  -3  14   1      955.65      855.71    111.80 o 
  -2  14   1      361.50      320.26     97.08 o 
  -1  14   1        8.34       82.46    136.11 o 
   0  14   1     2683.90     2808.26    181.45 o 
   1  14   1      860.74      964.20    114.28 o 
   2  14   1      594.65      592.00    106.13 o 
   3  14   1       81.82      165.71    119.89 o 
   4  14   1      878.96     1102.15    135.01 o 
   5  14   1      721.89     1007.53    190.73 o 
   6  14   1        7.35      117.33    131.97 o 
   7  14   1      489.49      400.63    127.30 o 
  -7  15   1      193.57      233.52    143.37 o 
  -6  15   1      162.78       50.03    146.65 o 
  -5  15   1     1365.48     1191.48    127.72 o 
  -4  15   1     1139.03     1174.01    137.71 o 
  -3  15   1      579.29      473.04    143.45 o 
  -2  15   1       70.61       25.55    101.73 o 
  -1  15   1     3893.54     3839.99    121.67 o 
   0  15   1        1.61       30.92     93.87 o 
   1  15   1      764.71      978.76    101.15 o 
   2  15   1       67.76      240.13    116.09 o 
   3  15   1        1.46      148.56    114.06 o 
   4  15   1     2680.87     2568.73    166.25 o 
   5  15   1      801.55      941.21    162.51 o 
   6  15   1     1343.94     1501.94    174.96 o 
   7  15   1      101.33      140.37    156.53 o 
  -6  16   1      305.66      390.05    157.01 o 
  -5  16   1      199.29      125.73    148.98 o 
  -4  16   1       75.94      154.85    131.25 o 
  -3  16   1       37.65      262.41    130.14 o 
  -2  16   1     1214.68     1159.46    113.09 o 
  -1  16   1      832.13      940.65    112.22 o 
   0  16   1     6571.67     6683.10    189.56 o 
   1  16   1       65.33      109.23     89.69 o 
   2  16   1      424.37      208.88    141.39 o 
   3  16   1      382.93      350.90    136.77 o 
   4  16   1      737.87      670.27    174.51 o 
   5  16   1      525.36      550.73    172.03 o 
   6  16   1       56.14      214.99    136.82 o 
  -6  17   1       62.03      286.99    167.08 o 
  -5  17   1      151.46      206.14    160.38 o 
  -4  17   1        3.98       53.71    175.22 o 
  -3  17   1       87.19        0.00    156.47 o 
  -2  17   1       29.87       50.80    112.33 o 
  -1  17   1      536.97      516.47     92.66 o 
   0  17   1     1104.98     1340.96    116.64 o 
   1  17   1      369.96      361.05    119.57 o 
   2  17   1      208.52      284.01    117.30 o 
   3  17   1      369.65      299.55    120.42 o 
   4  17   1        5.85        0.00    147.08 o 
   5  17   1       35.50        0.00    168.87 o 
   6  17   1      174.73      269.98    184.02 o 
  -5  18   1      264.99      368.41    175.21 o 
  -4  18   1      192.00      477.67    156.57 o 
  -3  18   1      474.56      555.12    163.03 o 
  -2  18   1      167.98       83.77    105.50 o 
  -1  18   1      296.21      308.01     93.76 o 
   0  18   1      307.56      396.78    105.91 o 
   1  18   1      347.10      388.85    111.13 o 
   2  18   1      161.10      149.00    129.56 o 
   3  18   1      703.42      666.78    148.35 o 
   4  18   1      123.12       65.60    168.90 o 
   5  18   1       10.35      190.99    205.53 o 
  -4  19   1     1228.35     1317.16    212.66 o 
  -3  19   1      341.91      586.84    149.29 o 
  -2  19   1     1939.06     1927.69    134.73 o 
  -1  19   1      335.35      435.08     99.88 o 
   0  19   1        1.59       48.12     95.07 o 
   1  19   1       25.41        0.00    119.57 o 
   2  19   1      329.37      332.92    124.40 o 
   3  19   1      348.59      560.95    171.09 o 
   4  19   1      749.46     1033.35    172.22 o 
  -3  20   1      444.93      165.29    171.85 o 
  -2  20   1        1.85      235.03    122.60 o 
  -1  20   1      250.48      269.01    122.04 o 
   0  20   1       10.75      109.73    100.31 o 
   1  20   1       48.54        0.00    131.33 o 
   2  20   1       36.26        0.00    125.42 o 
   3  20   1      428.63      445.61    160.09 o 
  -1  21   1      125.52      312.42    112.15 o 
   0  21   1        6.45        0.00    111.95 o 
   1  21   1       77.87      142.23    128.71 o 
 -10   0   2       15.10       65.31    274.50 o 
  -9   0   2      529.48      628.95    159.92 o 
  -8   0   2      849.89      973.91    194.50 o 
  -7   0   2     4534.68     4436.56    267.40 o 
  -6   0   2     4495.23     4612.47    138.40 o 
  -5   0   2    17243.03    16368.30    167.41 o 
  -4   0   2     1706.70     1832.32    116.30 o 
  -3   0   2      280.78      405.43    123.87 o 
  -2   0   2     5059.83     6467.65    160.63 o 
  -1   0   2    10468.01    12471.57    382.20 o 
   0   0   2    19419.21    18656.90    399.57 o 
   1   0   2     3941.18     4999.33    213.96 o 
   2   0   2    28293.76    30772.91    408.74 o 
   3   0   2    26894.60    27566.92    237.80 o 
   4   0   2     6773.16     7889.15    227.24 o 
   5   0   2     2138.79     2357.49    114.73 o 
   6   0   2      145.15      234.86    130.41 o 
   7   0   2     1094.87     1008.82    123.45 o 
   8   0   2      286.74      460.27    207.27 o 
   9   0   2       65.99        0.00    144.63 o 
 -10   1   2      213.84      147.41    162.91 o 
  -9   1   2       19.68      207.28    127.66 o 
  -8   1   2      250.62      102.52     85.30 o 
  -7   1   2       68.83        0.00     83.33 o 
  -6   1   2     1242.83     1312.95    109.11 o 
  -5   1   2     7110.96     7326.88    103.17 o 
  -4   1   2     6546.87     6859.42     98.39 o 
  -3   1   2      552.31      445.15     67.90 o 
  -2   1   2       20.87       87.36     70.15 o 
  -1   1   2    26655.57    28078.50    968.75 o 
   0   1   2      709.73      741.12     98.47 o 
   1   1   2     4201.93     4971.77    157.62 o 
   2   1   2     9960.38    12028.43    141.25 o 
   3   1   2       94.64      138.95     73.07 o 
   4   1   2    10329.28    10522.96    175.20 o 
   5   1   2       65.88      160.31     90.00 o 
   6   1   2     6237.52     6134.51    111.97 o 
   7   1   2      236.10      320.19     93.31 o 
   8   1   2      200.71      165.54    101.09 o 
   9   1   2       13.84        0.00    114.80 o 
 -10   2   2       48.44      181.29    140.36 o 
  -9   2   2        2.71        0.00    113.71 o 
  -8   2   2      312.63      272.59    104.89 o 
  -7   2   2      262.70       40.86    105.76 o 
  -6   2   2       33.56        0.00     83.21 o 
  -5   2   2     2628.61     2690.15    410.09 o 
  -4   2   2     7624.33     8579.35    110.94 o 
  -3   2   2     5465.74     6280.20    150.76 o 
  -2   2   2    15097.34    18267.46    294.06 o 
  -1   2   2     3733.23     4543.82    118.00 o 
   0   2   2     1245.82     1694.19    111.12 o 
   1   2   2    12611.47    12698.32    247.37 o 
   2   2   2     7107.94     8174.06    209.41 o 
   3   2   2     2720.23     2974.45    107.70 o 
   4   2   2     1955.86     2090.90     90.93 o 
   5   2   2     2910.11     2936.34     83.24 o 
   6   2   2      126.72      151.42     84.15 o 
   7   2   2       30.20      289.12     92.37 o 
   8   2   2      619.55      577.25    112.76 o 
   9   2   2       88.91      245.56    125.52 o 
  -9   3   2     1376.12     1099.35    202.41 o 
  -8   3   2       17.94        7.79    131.07 o 
  -7   3   2       19.40        0.00     87.08 o 
  -6   3   2      104.78       65.23    118.55 o 
  -5   3   2       56.33      170.85    102.44 o 
  -4   3   2    36830.89    36732.93    390.40 o 
  -3   3   2        0.97       15.21     82.10 o 
  -2   3   2    44345.70    43547.48    642.30 o 
  -1   3   2     1041.12      934.47     81.21 o 
   0   3   2    38583.52    29956.80   2782.71 o 
   1   3   2     1390.98     1375.73     85.20 o 
   2   3   2     3089.90     3130.49    145.42 o 
   3   3   2    30335.82    31613.04    274.50 o 
   4   3   2     4025.42     4068.84    113.99 o 
   5   3   2      848.17      811.96     92.68 o 
   6   3   2     1974.83     2078.59     90.95 o 
   7   3   2     6636.32     5929.96    133.87 o 
   8   3   2      164.74        0.00    129.47 o 
   9   3   2      211.95      458.34    138.51 o 
  -9   4   2      971.79     1208.54    164.06 o 
  -8   4   2     1842.03     1721.11    122.17 o 
  -7   4   2       20.24       88.07    108.96 o 
  -6   4   2      432.20      483.89     80.08 o 
  -5   4   2     8234.35     7957.70    105.40 o 
  -4   4   2     4526.96     4804.70    158.57 o 
  -3   4   2     8973.24     7946.05    815.72 o 
  -2   4   2     4828.07     4979.67    210.34 o 
  -1   4   2    23547.43    21284.17    178.07 o 
   0   4   2       39.94       50.49     85.70 o 
   1   4   2    19163.92    16678.43    803.59 o 
   2   4   2    41202.83    35489.41    626.12 o 
   3   4   2    40501.57    38765.51   1002.60 o 
   4   4   2     1793.61     1652.20     94.84 o 
   5   4   2      266.70      186.34     93.29 o 
   6   4   2      165.54      138.31    108.83 o 
   7   4   2       66.86      127.92    111.74 o 
   8   4   2     1447.74     1407.07    128.92 o 
   9   4   2      209.04       60.22    141.98 o 
  -9   5   2       57.77      241.59    181.99 o 
  -8   5   2      318.39      376.51    129.99 o 
  -7   5   2       11.79       10.65    115.33 o 
  -6   5   2      329.97      170.40    108.41 o 
  -5   5   2      407.19      404.82     79.78 o 
  -4   5   2    10608.66    10668.76    290.25 o 
  -3   5   2      329.55      464.13    129.83 o 
  -2   5   2     8614.48     8418.92    134.14 o 
  -1   5   2     7183.15     6177.74    129.05 o 
   0   5   2     8834.50     7895.76    358.45 o 
   1   5   2        6.03       18.86     69.44 o 
   2   5   2     5553.19     5281.67    121.27 o 
   3   5   2     7827.19     7696.65    125.85 o 
   4   5   2      390.44      604.26     89.29 o 
   5   5   2     1476.52     1646.85    109.16 o 
   6   5   2      417.81      376.04     97.64 o 
   7   5   2      489.11      555.53    118.43 o 
   8   5   2      105.57        0.00    128.60 o 
   9   5   2      118.72      136.09    135.86 o 
  -9   6   2      105.10        0.00    112.07 o 
  -8   6   2      507.31      497.93     94.07 o 
  -7   6   2      452.29      433.03     97.91 o 
  -6   6   2     4014.72     4251.05    174.95 o 
  -5   6   2     2787.98     2956.68     94.91 o 
  -4   6   2      509.99      683.44     83.91 o 
  -3   6   2     3184.89     3536.61    100.09 o 
  -2   6   2      459.81      440.67    112.20 o 
  -1   6   2     1511.97     1469.27     98.72 o 
   0   6   2    36330.41    25595.87   1590.84 o 
   1   6   2     3298.68     2759.50     91.17 o 
   2   6   2     4571.64     4864.18     99.74 o 
   3   6   2     2754.25     2605.95     92.78 o 
   4   6   2     4330.55     4388.64    122.33 o 
   5   6   2     1658.88     1689.70     89.91 o 
   6   6   2        9.61      108.29     99.58 o 
   7   6   2     1763.83     1765.42    109.34 o 
   8   6   2       31.12        0.00    127.11 o 
   9   6   2       27.91        0.00    194.51 o 
  -9   7   2      204.51      169.79    116.76 o 
  -8   7   2       54.25       40.85    102.39 o 
  -7   7   2      782.99      617.40     87.44 o 
  -6   7   2     1019.18     1141.87    101.43 o 
  -5   7   2     7242.30     7052.62    144.15 o 
  -4   7   2     9811.99     9111.24    350.10 o 
  -3   7   2        3.14       39.74    107.68 o 
  -2   7   2     6114.45     6387.77    270.76 o 
  -1   7   2    27464.44    21304.88    746.92 o 
   0   7   2       64.92      186.61    105.87 o 
   1   7   2     5377.85     5202.54    114.12 o 
   2   7   2      935.12      894.29     87.15 o 
   3   7   2     2240.91     2203.98    101.56 o 
   4   7   2     6513.11     6852.94    158.55 o 
   5   7   2       57.88       83.45     95.93 o 
   6   7   2     8145.45     7724.29    186.83 o 
   7   7   2     1667.51     1442.48    115.43 o 
   8   7   2      276.06      410.82    115.94 o 
   9   7   2       28.48       16.55    131.33 o 
  -9   8   2       89.01      166.02    122.54 o 
  -8   8   2      354.38      514.86    111.36 o 
  -7   8   2      686.16      457.19    119.29 o 
  -6   8   2     1811.39     1796.29    116.42 o 
  -5   8   2      940.95      953.91    111.49 o 
  -4   8   2      134.16      105.93    104.48 o 
  -3   8   2      140.11      161.70    100.14 o 
  -2   8   2      329.60      363.69    120.27 o 
  -1   8   2     9988.16     9747.20    151.52 o 
   0   8   2     8573.13     8096.49    238.07 o 
   1   8   2      521.71      705.30     96.46 o 
   2   8   2     1196.48     1176.35     87.56 o 
   3   8   2     3241.47     3660.28    103.48 o 
   4   8   2      158.38      232.66     86.82 o 
   5   8   2     1800.18     1738.52     93.91 o 
   6   8   2      512.41      611.56     96.85 o 
   7   8   2        1.31       76.23     93.26 o 
   8   8   2       21.53      115.24    124.29 o 
   9   8   2        6.67        0.00    129.64 o 
  -9   9   2      271.44       51.16    130.19 o 
  -8   9   2      108.62      255.40    163.32 o 
  -7   9   2       12.51       38.68    174.85 o 
  -6   9   2       63.98      109.03     84.05 o 
  -5   9   2       45.49      225.82    101.72 o 
  -4   9   2     1228.76     1227.27     81.60 o 
  -3   9   2       29.02        0.00     97.96 o 
  -2   9   2     3618.97     3708.42    134.83 o 
  -1   9   2     1067.74      686.72    145.53 o 
   0   9   2      758.78      816.57    105.87 o 
   1   9   2      246.99      206.97    102.34 o 
   2   9   2       14.23       38.74     93.72 o 
   3   9   2     2017.42     2018.51    112.65 o 
   4   9   2      295.12      317.93     91.93 o 
   5   9   2       20.33       45.10     81.74 o 
   6   9   2       24.68       51.73     82.62 o 
   7   9   2      317.41      358.99     87.78 o 
   8   9   2        2.52      183.47    113.24 o 
  -8  10   2     1425.82     1029.87    121.28 o 
  -7  10   2       67.28       80.08     95.27 o 
  -6  10   2     1518.49     1608.60    102.99 o 
  -5  10   2     3909.74     3766.66    624.66 o 
  -4  10   2      781.02      837.86    142.53 o 
  -3  10   2     2124.65     2067.90    110.27 o 
  -2  10   2       95.60        0.00    113.93 o 
  -1  10   2     7530.24     7673.95    171.30 o 
   0  10   2     9418.35     8111.67    187.80 o 
   1  10   2      333.22      284.16     96.75 o 
   2  10   2    10510.10     9692.16    308.14 o 
   3  10   2     8280.39     7677.40    186.19 o 
   4  10   2      695.91      793.41     93.91 o 
   5  10   2       78.12      134.68     87.10 o 
   6  10   2      147.12      103.84     95.01 o 
   7  10   2      348.62      422.17    111.83 o 
   8  10   2      908.52      696.44    111.56 o 
  -8  11   2      276.10      340.12    140.30 o 
  -7  11   2      207.16      316.32    139.29 o 
  -6  11   2       16.85       26.60    110.12 o 
  -5  11   2      990.61      927.70    161.64 o 
  -4  11   2     4236.74     4300.42    225.70 o 
  -3  11   2      125.14      244.63    121.63 o 
  -2  11   2     3048.83     3079.53    111.62 o 
  -1  11   2     5553.00     5698.03    177.14 o 
   0  11   2       99.28      166.80     94.27 o 
   1  11   2     1967.61     1897.77    102.98 o 
   2  11   2      429.05      501.51    102.06 o 
   3  11   2     1825.91     1715.14    124.39 o 
   4  11   2     3508.27     3576.47    215.78 o 
   5  11   2        5.07      155.57    103.35 o 
   6  11   2     1607.61     1659.72    111.06 o 
   7  11   2      966.53      751.55    101.94 o 
   8  11   2      129.04       27.04    114.33 o 
  -8  12   2       40.44      203.16    123.33 o 
  -7  12   2       12.53        0.00    119.39 o 
  -6  12   2       97.97      133.63     97.86 o 
  -5  12   2        2.28      114.04    128.19 o 
  -4  12   2      171.95      367.18    114.76 o 
  -3  12   2       68.38        0.00    130.71 o 
  -2  12   2      251.30      189.65     91.12 o 
  -1  12   2       26.70        5.46    128.70 o 
   0  12   2      120.92       94.17     99.38 o 
   1  12   2      457.01      359.81    105.79 o 
   2  12   2       45.22      116.54     99.04 o 
   3  12   2     1522.68     1631.87    110.52 o 
   4  12   2      556.01      621.58    128.17 o 
   5  12   2      306.71      169.64    123.89 o 
   6  12   2       18.70      187.66    112.95 o 
   7  12   2      324.93      376.98    121.79 o 
   8  12   2       12.68        0.00    141.44 o 
  -7  13   2      292.60      186.38    129.99 o 
  -6  13   2       39.62        0.00    127.11 o 
  -5  13   2      862.78      844.91    116.04 o 
  -4  13   2      853.65      546.05    112.76 o 
  -3  13   2      675.81      710.50    115.44 o 
  -2  13   2     2536.64     2724.37    112.58 o 
  -1  13   2     4838.14     4676.29    221.86 o 
   0  13   2       42.92       98.92     98.54 o 
   1  13   2      896.33      915.57    112.67 o 
   2  13   2       12.62      128.62    120.80 o 
   3  13   2      922.84      895.18    135.45 o 
   4  13   2     1203.25     1069.24    149.69 o 
   5  13   2      176.27      230.74    138.01 o 
   6  13   2     1045.82     1203.33    142.10 o 
   7  13   2      820.46      601.65    146.58 o 
  -7  14   2       11.41      286.78    131.89 o 
  -6  14   2      831.49     1112.10    134.70 o 
  -5  14   2      176.59      189.01    138.96 o 
  -4  14   2      153.27      130.81    111.46 o 
  -3  14   2      703.57      647.51    140.22 o 
  -2  14   2      520.24      626.08    105.47 o 
  -1  14   2     2316.76     2255.44     94.10 o 
   0  14   2     3241.22     3078.38    131.71 o 
   1  14   2       52.67        0.00    100.34 o 
   2  14   2     4939.63     5054.74    128.34 o 
   3  14   2     3973.24     3577.94    181.38 o 
   4  14   2      112.94       62.65    128.40 o 
   5  14   2      448.54      242.98    161.05 o 
   6  14   2      361.26      318.83    133.87 o 
   7  14   2      335.05      195.32    146.62 o 
  -7  15   2      250.47      322.87    145.52 o 
  -6  15   2      139.11      151.46    134.65 o 
  -5  15   2      109.02      200.87    135.08 o 
  -4  15   2      240.59      352.56    159.45 o 
  -3  15   2      524.45      479.24    104.54 o 
  -2  15   2      322.75      486.28    131.95 o 
  -1  15   2      212.12      347.53    102.15 o 
   0  15   2      161.43      299.48    103.19 o 
   1  15   2      777.35      961.06    154.93 o 
   2  15   2        2.08      121.80    117.20 o 
   3  15   2      225.80      160.15    146.85 o 
   4  15   2        1.21       70.13    150.94 o 
   5  15   2      163.18      512.82    178.93 o 
   6  15   2       75.34        0.00    158.93 o 
  -6  16   2      211.15      471.24    154.58 o 
  -5  16   2      566.36      683.92    193.54 o 
  -4  16   2       19.36       31.67    167.28 o 
  -3  16   2       41.95       73.96    144.19 o 
  -2  16   2      104.24       95.46    108.75 o 
  -1  16   2        5.60      105.18     97.74 o 
   0  16   2     2020.70     1940.79    112.46 o 
   1  16   2        3.37      116.38    102.74 o 
   2  16   2      217.63      213.20    110.90 o 
   3  16   2      323.76      365.39    128.84 o 
   4  16   2       64.99      199.08    139.97 o 
   5  16   2      436.62      523.20    151.11 o 
   6  16   2       47.04        0.00    143.44 o 
  -6  17   2       86.69       33.69    162.77 o 
  -5  17   2      836.78      903.46    143.96 o 
  -4  17   2      417.35      411.60    141.83 o 
  -3  17   2       98.95      170.68    136.62 o 
  -2  17   2      457.83      647.82     99.80 o 
  -1  17   2     4347.27     4538.61    259.05 o 
   0  17   2      454.42      514.37    101.46 o 
   1  17   2     1093.39     1304.99    113.48 o 
   2  17   2      113.54      150.87    133.94 o 
   3  17   2        6.96        0.00    133.87 o 
   4  17   2     1050.65     1213.03    179.25 o 
   5  17   2       30.07        0.00    202.88 o 
  -5  18   2      210.25      309.98    229.48 o 
  -4  18   2      131.89      143.66    303.57 o 
  -3  18   2       37.77        0.00    138.17 o 
  -2  18   2      151.94      176.82    102.34 o 
  -1  18   2      620.77      615.98     95.24 o 
   0  18   2     1067.95     1273.56    157.77 o 
   1  18   2      379.09      484.67    114.72 o 
   2  18   2       83.56      241.96    116.71 o 
   3  18   2      275.37      266.17    131.47 o 
   4  18   2      137.81      298.60    201.55 o 
   5  18   2      419.42      449.64    186.85 o 
  -4  19   2       72.47      115.38    401.60 o 
  -3  19   2       13.81      175.16    107.89 o 
  -2  19   2      693.47      836.86    118.47 o 
  -1  19   2       11.13        0.00    102.35 o 
   0  19   2       79.78      198.68    110.69 o 
   1  19   2       52.49       31.28    123.98 o 
   2  19   2      102.08      256.31    126.00 o 
   3  19   2      230.16       86.09    154.70 o 
   4  19   2       25.17      106.44    167.93 o 
  -3  20   2      815.64      870.14    149.75 o 
  -2  20   2       31.58      125.63    117.66 o 
  -1  20   2      429.28      483.00    105.31 o 
   0  20   2       70.76       67.73    121.55 o 
   1  20   2      258.27      402.58    165.96 o 
   2  20   2      457.97      822.02    154.96 o 
   3  20   2      282.65      177.11    162.57 o 
  -1  21   2      146.06      218.83    108.63 o 
   0  21   2       18.73       70.69    128.33 o 
   1  21   2      185.65      301.56    134.56 o 
 -10   1   3      249.73      458.46    212.54 o 
  -9   1   3      722.25     1213.12    215.08 o 
  -8   1   3        9.94       26.42     95.78 o 
  -7   1   3     1147.74      962.08     88.88 o 
  -6   1   3      198.85      145.95     77.98 o 
  -5   1   3     1554.47     1691.11     80.05 o 
  -4   1   3     7667.14     7339.12    233.78 o 
  -3   1   3      261.34      323.15     71.87 o 
  -2   1   3    41257.75    39429.70   1321.05 o 
  -1   1   3    39785.10    38652.66    955.95 o 
   0   1   3      101.58      153.56     94.10 o 
   1   1   3     2557.66     2747.84    174.49 o 
   2   1   3      282.70      372.53     83.25 o 
   3   1   3     2256.07     2934.71    100.93 o 
   4   1   3     1266.17     1314.65     82.92 o 
   5   1   3      517.79      450.48     81.03 o 
   6   1   3     4888.09     5130.43    161.26 o 
   7   1   3     3120.17     3014.42    113.83 o 
   8   1   3       88.35      271.56    108.81 o 
   9   1   3      239.40      245.25    142.23 o 
  -9   2   3     1001.35     1018.46    158.72 o 
  -8   2   3      801.65      707.92    116.48 o 
  -7   2   3       11.24        0.00     94.85 o 
  -6   2   3     4560.26     4427.87    101.16 o 
  -5   2   3    15998.44    16295.93    178.94 o 
  -4   2   3     2166.34     2195.83     76.98 o 
  -3   2   3     8327.39     8682.38    115.89 o 
  -2   2   3     1178.55     1241.89     65.44 o 
  -1   2   3    20423.76    21087.36    627.14 o 
   0   2   3     5319.29     5152.60    165.75 o 
   1   2   3     6249.82     5899.24    129.73 o 
   2   2   3    29613.11    29970.58   1063.11 o 
   3   2   3    39206.65    39644.84    244.11 o 
   4   2   3     1209.93     1276.74     76.77 o 
   5   2   3     7715.09     7856.89    112.60 o 
   6   2   3       22.26       29.43     90.54 o 
   7   2   3       23.78       32.18    105.94 o 
   8   2   3       25.67       26.01    126.54 o 
   9   2   3       22.81       37.21    140.06 o 
  -9   3   3        0.01      120.85    112.65 o 
  -8   3   3       21.80      138.29    106.91 o 
  -7   3   3       87.15      227.27     94.68 o 
  -6   3   3        0.01        0.00     94.14 o 
  -5   3   3      109.41      161.35    104.17 o 
  -4   3   3      295.93      277.83     92.11 o 
  -3   3   3       58.99      100.84     92.56 o 
  -2   3   3     4391.42     4686.20    150.02 o 
  -1   3   3    13902.79    14303.28    127.77 o 
   0   3   3      459.03      467.95     87.78 o 
   1   3   3      361.98      289.92     80.64 o 
   2   3   3     1231.07     1379.98     89.33 o 
   3   3   3      153.15      297.53    102.22 o 
   4   3   3     5424.43     5689.38    121.49 o 
   5   3   3      819.40      885.92     94.04 o 
   6   3   3     2560.06     2317.51    100.59 o 
   7   3   3        0.16      290.35    115.58 o 
   8   3   3        4.71        0.00    123.93 o 
   9   3   3       19.74       54.54    127.46 o 
  -9   4   3       65.65        0.00    109.96 o 
  -8   4   3      296.78      322.38     99.70 o 
  -7   4   3      254.90      275.16    109.19 o 
  -6   4   3      703.99      648.16     91.47 o 
  -5   4   3     5894.48     6571.26    180.40 o 
  -4   4   3     1173.32     1282.69     99.46 o 
  -3   4   3     8115.43     9004.92    179.81 o 
  -2   4   3      638.95      543.20     97.22 o 
  -1   4   3      680.96      823.74     80.90 o 
   0   4   3      121.56       25.72     79.10 o 
   1   4   3      833.33     1121.47     84.56 o 
   2   4   3    20734.74    19655.80    465.29 o 
   3   4   3     9691.45    10506.35    284.75 o 
   4   4   3      144.85      199.52     81.60 o 
   5   4   3      252.33      207.10     90.68 o 
   6   4   3      422.26      477.18    105.25 o 
   7   4   3       90.09       16.58    119.40 o 
   8   4   3      162.02      183.70     94.85 o 
   9   4   3       87.61      248.02    117.27 o 
  -9   5   3      979.11      952.16    121.37 o 
  -8   5   3       57.66        0.00    110.92 o 
  -7   5   3      374.14      343.02    103.22 o 
  -6   5   3      218.73       87.19    101.01 o 
  -5   5   3      309.16      314.84     93.54 o 
  -4   5   3    12642.97    12487.41    296.07 o 
  -3   5   3      387.24      370.58    104.20 o 
  -2   5   3    40005.98    36408.39    508.12 o 
  -1   5   3    15328.82    14143.85    129.63 o 
   0   5   3    12836.25    11756.87    477.36 o 
   1   5   3    11063.24    10752.78    303.07 o 
   2   5   3     9651.17     9931.58    195.44 o 
   3   5   3    13841.40    14308.47    355.26 o 
   4   5   3      629.05      583.13     92.90 o 
   5   5   3     1879.51     1620.47    125.10 o 
   6   5   3     5567.62     5566.46    116.94 o 
   7   5   3     4907.27     4424.65    164.42 o 
   8   5   3        0.20        1.14    113.25 o 
   9   5   3      114.93      166.34    145.39 o 
  -9   6   3      523.52      643.23    128.44 o 
  -8   6   3      971.77      928.29    102.85 o 
  -7   6   3      432.75      554.22    113.82 o 
  -6   6   3      357.85      301.81     86.23 o 
  -5   6   3     4114.63     4282.93    115.25 o 
  -4   6   3     2774.47     2850.32    163.43 o 
  -3   6   3     6715.61     6564.52    145.35 o 
  -2   6   3      975.45     1220.70    105.67 o 
  -1   6   3     6518.82     5838.03    155.24 o 
   0   6   3      316.40      438.26    104.11 o 
   1   6   3       15.25       92.71     91.96 o 
   2   6   3    20860.92    19587.21    773.36 o 
   3   6   3    10759.46    10652.54    267.74 o 
   4   6   3      124.73      167.94     93.12 o 
   5   6   3      526.72      533.69     97.79 o 
   6   6   3      801.87      739.63     86.74 o 
   7   6   3       56.65      106.15    129.20 o 
   8   6   3      314.86      158.56    136.50 o 
   9   6   3      104.00       80.33    127.27 o 
  -9   7   3        1.37        0.00    120.22 o 
  -8   7   3      208.98      287.99    155.68 o 
  -7   7   3       35.21       15.34     90.04 o 
  -6   7   3      866.21      723.81     90.55 o 
  -5   7   3      959.10      976.16     99.65 o 
  -4   7   3     2477.59     2174.88    635.47 o 
  -3   7   3      159.67      172.61     94.00 o 
  -2   7   3     2135.62     1973.87     95.85 o 
  -1   7   3    19487.91    17334.14    392.69 o 
   0   7   3      264.17      224.93     98.85 o 
   1   7   3     4772.33     4495.10    119.52 o 
   2   7   3     1740.58     1664.38     84.59 o 
   3   7   3      450.66      476.40     83.13 o 
   4   7   3      165.59      275.77     81.83 o 
   5   7   3        0.36       99.07    100.93 o 
   6   7   3      364.78      346.58    108.26 o 
   7   7   3       13.28       19.13     97.18 o 
   8   7   3      131.36       95.53    109.01 o 
   9   7   3        7.35      106.64    124.71 o 
  -9   8   3       40.03        0.00    114.51 o 
  -8   8   3      104.84       71.06    112.74 o 
  -7   8   3      144.59      203.15    175.06 o 
  -6   8   3     6257.20     5743.83    251.22 o 
  -5   8   3     5475.69     5455.54    113.48 o 
  -4   8   3      245.24      208.30     84.59 o 
  -3   8   3       52.67       73.83     85.81 o 
  -2   8   3     5580.97     6164.21    218.82 o 
  -1   8   3     1223.73     1476.14    118.28 o 
   0   8   3    14601.83    12150.15    204.70 o 
   1   8   3     9448.61     7940.37    320.58 o 
   2   8   3     8723.32     7924.63    381.15 o 
   3   8   3     8069.37     8213.59    175.46 o 
   4   8   3     1078.34     1056.29     91.59 o 
   5   8   3     2621.11     2619.85     98.50 o 
   6   8   3       86.87       84.86     97.75 o 
   7   8   3      113.27      112.08     99.14 o 
   8   8   3       56.70       51.21    110.73 o 
  -9   9   3       76.16        5.85    131.52 o 
  -8   9   3       83.54       96.14    128.59 o 
  -7   9   3      645.99      556.42    131.17 o 
  -6   9   3      337.43      344.79     94.09 o 
  -5   9   3     6228.87     5943.63    132.95 o 
  -4   9   3     1120.50     1170.09     98.69 o 
  -3   9   3        0.87        0.00     97.19 o 
  -2   9   3     7436.73     7516.37    129.92 o 
  -1   9   3    18451.18    15982.22    126.45 o 
   0   9   3     1962.49     2021.06     99.32 o 
   1   9   3     1877.57     1769.57    100.97 o 
   2   9   3      254.58      205.70     87.98 o 
   3   9   3      162.68      175.98     91.68 o 
   4   9   3     3839.91     3723.38    116.31 o 
   5   9   3      353.41      330.05     78.21 o 
   6   9   3     6377.77     5806.01    211.32 o 
   7   9   3      580.86      564.47     96.84 o 
   8   9   3       41.51       84.13    103.97 o 
  -8  10   3       12.28       65.45    135.90 o 
  -7  10   3      137.24      181.33    130.27 o 
  -6  10   3      705.37      387.36    125.38 o 
  -5  10   3       12.54        0.00     83.59 o 
  -4  10   3      443.91      478.56    115.10 o 
  -3  10   3     1891.93     1687.87     99.94 o 
  -2  10   3     1668.44     1733.81    169.53 o 
  -1  10   3     1128.33     1043.39     96.16 o 
   0  10   3     3399.06     3348.51    169.27 o 
   1  10   3     7535.72     7068.16    176.31 o 
   2  10   3      755.42      695.29     94.31 o 
   3  10   3      705.10      740.15    114.05 o 
   4  10   3      448.39      604.24    148.17 o 
   5  10   3     4104.06     4277.42    112.15 o 
   6  10   3       66.15       87.72    103.32 o 
   7  10   3       14.01        0.00     99.12 o 
   8  10   3       82.81      109.39    110.30 o 
  -8  11   3       13.53        0.00    119.30 o 
  -7  11   3       57.62      139.91    118.54 o 
  -6  11   3        7.71        0.00    102.16 o 
  -5  11   3       22.29        0.00     98.34 o 
  -4  11   3     2979.76     2836.91    157.12 o 
  -3  11   3     1586.73     1489.18    129.69 o 
  -2  11   3     6882.31     6830.27    175.13 o 
  -1  11   3      577.80      738.23    149.51 o 
   0  11   3     5144.93     4613.28    181.19 o 
   1  11   3     1361.06     1219.61     95.27 o 
   2  11   3      719.91      828.84    103.96 o 
   3  11   3     4917.50     4589.40    211.04 o 
   4  11   3      153.15      330.52    118.39 o 
   5  11   3       15.08       87.88     92.20 o 
   6  11   3      123.63      134.52    101.27 o 
   7  11   3     1718.21     1754.99    104.27 o 
   8  11   3       28.01        0.00    117.51 o 
  -8  12   3      543.89      679.66    151.79 o 
  -7  12   3      128.18        0.00    107.74 o 
  -6  12   3      892.59      941.24     89.94 o 
  -5  12   3     2613.08     2616.62    158.88 o 
  -4  12   3      160.72      143.47    129.90 o 
  -3  12   3     2963.70     2894.78    121.11 o 
  -2  12   3      232.54      258.23    110.25 o 
  -1  12   3      930.20      845.32     92.88 o 
   0  12   3     1596.18     1485.84    120.45 o 
   1  12   3      385.91      309.24     98.14 o 
   2  12   3    15496.51    13717.18    670.21 o 
   3  12   3     3214.21     3030.51    116.80 o 
   4  12   3      820.01     1002.60    140.47 o 
   5  12   3       29.85      193.60    178.72 o 
   6  12   3      869.62     1089.24    116.02 o 
   7  12   3       82.69       83.83    125.80 o 
  -7  13   3       22.07        0.00    118.55 o 
  -6  13   3      134.22      139.39    104.45 o 
  -5  13   3       42.60       24.74    120.33 o 
  -4  13   3     2583.80     2432.03    128.79 o 
  -3  13   3        5.08        0.00    117.16 o 
  -2  13   3     3128.42     3150.32    100.68 o 
  -1  13   3       12.05       34.63     87.86 o 
   0  13   3     1460.22     1610.12    165.73 o 
   1  13   3      947.99      949.67     96.43 o 
   2  13   3      756.49      805.40    104.56 o 
   3  13   3     4493.58     4042.97    195.07 o 
   4  13   3       21.85        0.00    119.60 o 
   5  13   3      102.80        0.00    159.27 o 
   6  13   3       95.18      142.83    144.66 o 
   7  13   3      705.36      872.09    154.40 o 
  -7  14   3       72.83      209.49    104.45 o 
  -6  14   3      792.55      823.38    130.90 o 
  -5  14   3        1.00      231.81    125.19 o 
  -4  14   3      156.01      171.04    138.95 o 
  -3  14   3      275.20      428.45    109.31 o 
  -2  14   3     1500.15     1724.09    167.47 o 
  -1  14   3        4.00      167.79     98.79 o 
   0  14   3      851.00      734.80     95.45 o 
   1  14   3     1158.13     1182.68    101.93 o 
   2  14   3       82.76       56.80    107.44 o 
   3  14   3       63.56      146.61    137.70 o 
   4  14   3      403.50      574.03    157.43 o 
   5  14   3      147.61       43.52    173.08 o 
   6  14   3      100.47        0.00    134.23 o 
   7  14   3       83.70       53.91    132.66 o 
  -7  15   3      208.66       99.26    131.90 o 
  -6  15   3      105.53      162.44    122.60 o 
  -5  15   3     1158.89     1065.74    135.83 o 
  -4  15   3       18.25      140.23    158.28 o 
  -3  15   3       22.41      171.53    141.43 o 
  -2  15   3      465.21      608.84     91.97 o 
  -1  15   3     7864.76     8034.09    365.48 o 
   0  15   3      257.03      237.69     99.52 o 
   1  15   3     2408.28     2366.36    119.56 o 
   2  15   3      183.33      317.32    128.26 o 
   3  15   3       36.08      122.25    118.46 o 
   4  15   3      664.35      656.55    149.20 o 
   5  15   3       51.45      177.86    154.11 o 
   6  15   3     1584.18     1489.48    163.69 o 
  -6  16   3     1023.27      968.66    143.25 o 
  -5  16   3      148.65      278.85    135.33 o 
  -4  16   3      232.05      195.71    130.76 o 
  -3  16   3       16.71       59.99    120.11 o 
  -2  16   3     1329.85     1317.83     99.00 o 
  -1  16   3      461.22      480.35    107.41 o 
   0  16   3     2460.03     2610.11    197.57 o 
   1  16   3     1456.48     1723.80    110.24 o 
   2  16   3      743.91      852.53    112.60 o 
   3  16   3      420.80      569.57    153.41 o 
   4  16   3      140.27      215.50    176.61 o 
   5  16   3     1330.59     1339.59    162.93 o 
   6  16   3      120.66        0.00    181.97 o 
  -6  17   3        1.53       14.49    252.20 o 
  -5  17   3      474.24      429.94    171.85 o 
  -4  17   3       32.68      171.21    169.35 o 
  -3  17   3       51.00      112.40    107.87 o 
  -2  17   3       97.08      102.99     91.50 o 
  -1  17   3      306.77      240.88    101.61 o 
   0  17   3      147.89      258.56    106.70 o 
   1  17   3        7.79       63.23    102.88 o 
   2  17   3      209.32      191.55    128.30 o 
   3  17   3      154.98       92.66    159.45 o 
   4  17   3       63.27      313.06    190.55 o 
   5  17   3      141.60      246.60    187.72 o 
  -5  18   3      435.70      715.03    200.13 o 
  -4  18   3       55.20        0.00    119.76 o 
  -3  18   3      577.55      505.91    113.04 o 
  -2  18   3       44.70        1.03     91.58 o 
  -1  18   3      302.39      384.80    103.60 o 
   0  18   3       54.07       62.01    113.77 o 
   1  18   3      117.14      245.33    103.58 o 
   2  18   3      815.55     1063.84    127.73 o 
   3  18   3      447.57      680.72    162.29 o 
   4  18   3       84.71      129.83    175.39 o 
  -4  19   3      807.32     1128.30    153.97 o 
  -3  19   3      107.18      213.94    119.24 o 
  -2  19   3      450.11      674.29    107.26 o 
  -1  19   3      181.17      307.28    119.57 o 
   0  19   3       89.62      206.86    113.97 o 
   1  19   3      525.67      632.00    120.12 o 
   2  19   3      257.08      243.74    122.31 o 
   3  19   3      411.92      374.58    161.41 o 
   4  19   3      115.94      261.74    195.29 o 
  -3  20   3       32.02      156.99    133.05 o 
  -2  20   3        4.24      140.61    123.14 o 
  -1  20   3        0.71       55.72    104.79 o 
   0  20   3      144.14      178.05    116.84 o 
   1  20   3       73.03       32.98    110.49 o 
   2  20   3      300.19      564.87    151.50 o 
  -1  21   3       99.39       10.84    114.01 o 
   0  21   3       20.92       59.63    140.72 o 
  -9   0   4       70.69        0.00    135.28 o 
  -8   0   4      717.70      699.18    124.41 o 
  -7   0   4      774.73      610.62    176.08 o 
  -6   0   4    18288.91    17728.18    181.83 o 
  -5   0   4     1997.03     2123.80    106.34 o 
  -4   0   4      203.02      247.48    104.55 o 
  -3   0   4     2872.60     3026.81    115.41 o 
  -2   0   4    30113.85    30978.91   1321.33 o 
  -1   0   4     2047.04     2229.07     93.88 o 
   0   0   4     2709.98     2822.38    168.83 o 
   1   0   4    44758.13    38152.48   3201.89 o 
   2   0   4     8246.82     8808.69    390.56 o 
   3   0   4    24025.77    27630.97    595.68 o 
   4   0   4      915.52      853.55    108.58 o 
   5   0   4    26674.37    27801.74    224.78 o 
   6   0   4     1105.31     1302.68    161.87 o 
   7   0   4      212.17      316.98    127.85 o 
   8   0   4       31.29      150.17    163.26 o 
   9   0   4       59.27        0.00    188.18 o 
  -9   1   4       76.95      102.63    118.53 o 
  -8   1   4       95.60      112.21     95.95 o 
  -7   1   4     1430.99     1492.57     91.96 o 
  -6   1   4       78.98      158.53     72.89 o 
  -5   1   4     4646.44     4736.58    103.76 o 
  -4   1   4     1302.41     1276.16     70.25 o 
  -3   1   4      448.55      473.79     71.61 o 
  -2   1   4    11139.47    11389.21    244.25 o 
  -1   1   4    55212.38    49594.81   1867.63 o 
   0   1   4    16790.62    15768.77    732.35 o 
   1   1   4      277.57      277.32    106.33 o 
   2   1   4      151.57      263.31     88.41 o 
   3   1   4     4928.90     5429.43    112.23 o 
   4   1   4     4266.79     4633.20    110.40 o 
   5   1   4     1725.62     1746.48     99.50 o 
   6   1   4     7754.81     7732.36    236.92 o 
   7   1   4       29.21      140.52    102.82 o 
   8   1   4       24.21      176.51    111.05 o 
   9   1   4      283.98      162.68    146.88 o 
  -9   2   4      172.09       46.65    117.18 o 
  -8   2   4      115.72       12.03    106.56 o 
  -7   2   4      755.69      773.45    110.24 o 
  -6   2   4      210.73      134.41    100.62 o 
  -5   2   4     1764.51     1752.96    263.33 o 
  -4   2   4        3.62       12.28     80.78 o 
  -3   2   4     8338.15     8930.22    191.36 o 
  -2   2   4     6931.15     7569.99    166.61 o 
  -1   2   4     1308.24     1533.00     82.82 o 
   0   2   4     2605.17     2614.03    102.31 o 
   1   2   4    12368.51    10810.24    410.92 o 
   2   2   4    13064.14    13440.79    470.09 o 
   3   2   4     1275.76     1564.20     98.90 o 
   4   2   4      861.17      944.12    104.48 o 
   5   2   4      366.23      425.83    107.00 o 
   6   2   4     1478.30     1489.52    107.81 o 
   7   2   4       85.44       87.27    120.59 o 
   8   2   4      261.29      265.61    136.93 o 
   9   2   4      232.47       60.21    148.80 o 
  -9   3   4      683.28      653.77    112.98 o 
  -8   3   4      445.06      435.11     96.77 o 
  -7   3   4      409.15      429.31    102.25 o 
  -6   3   4       60.87      153.03     87.11 o 
  -5   3   4       32.89       74.63     90.84 o 
  -4   3   4    10438.59    11488.21    168.74 o 
  -3   3   4     4274.04     5394.38     99.60 o 
  -2   3   4    43694.11    40969.29   4999.08 o 
  -1   3   4     4882.23     5570.03     93.23 o 
   0   3   4     7538.84     7682.37    317.03 o 
   1   3   4    12554.43    11228.88    575.05 o 
   2   3   4    15408.07    16049.87    554.49 o 
   3   3   4    10367.53    11392.68    335.67 o 
   4   3   4      122.41      180.26     89.40 o 
   5   3   4     2595.47     2704.78    110.55 o 
   6   3   4     3791.45     3674.57    111.07 o 
   7   3   4     4161.10     4159.02    116.52 o 
   8   3   4      302.83      169.15    126.16 o 
   9   3   4      759.95      633.72    132.48 o 
  -9   4   4      338.23      233.60     94.01 o 
  -8   4   4      582.38      442.88    103.35 o 
  -7   4   4     1567.94     1633.19    105.33 o 
  -6   4   4     1764.55     1739.02     92.71 o 
  -5   4   4     6604.57     6940.42    155.53 o 
  -4   4   4     1437.35     1503.03     81.71 o 
  -3   4   4    21805.25    22995.92    416.63 o 
  -2   4   4      269.62      291.42     81.21 o 
  -1   4   4      468.50      344.93     70.74 o 
   0   4   4     1491.82     1531.62     93.58 o 
   1   4   4      512.78      526.01     87.43 o 
   2   4   4    43060.73    35456.80    771.91 o 
   3   4   4     3859.92     4226.74    129.37 o 
   4   4   4     2529.34     2829.63    109.58 o 
   5   4   4     1825.79     1936.67    110.97 o 
   6   4   4     3142.53     3057.80    123.22 o 
   7   4   4       70.32      160.30    126.60 o 
   8   4   4      209.60      146.84    114.12 o 
   9   4   4      222.72      118.70    122.87 o 
  -9   5   4       98.64       44.11    113.62 o 
  -8   5   4      264.68      394.19    100.95 o 
  -7   5   4       77.34       68.17    144.98 o 
  -6   5   4      368.80      374.49     88.69 o 
  -5   5   4       13.68       49.40     84.84 o 
  -4   5   4     2774.54     3033.79    111.90 o 
  -3   5   4      134.05      224.36    100.06 o 
  -2   5   4     1594.36     1550.58     71.21 o 
  -1   5   4       26.42        9.28     89.40 o 
   0   5   4      157.23      198.38     71.20 o 
   1   5   4       98.53       77.36     81.70 o 
   2   5   4      143.78      218.28    100.52 o 
   3   5   4     1259.28     1269.25     73.30 o 
   4   5   4      470.89      541.13     88.16 o 
   5   5   4      313.61      340.41     92.38 o 
   6   5   4       15.22       53.96    101.11 o 
   7   5   4      231.66      288.88    122.19 o 
   8   5   4      276.60      126.76    158.83 o 
   9   5   4       11.85        0.00    189.80 o 
  -9   6   4        0.99        0.00    111.26 o 
  -8   6   4      106.48        0.00    101.66 o 
  -7   6   4       38.34        0.00     94.10 o 
  -6   6   4     4138.32     3924.36    186.55 o 
  -5   6   4     1848.75     2029.48     89.80 o 
  -4   6   4      152.54      207.96     77.28 o 
  -3   6   4     1225.70     1244.11     82.53 o 
  -2   6   4    11157.34    11707.47    230.62 o 
  -1   6   4     1188.66     1200.25     93.19 o 
   0   6   4     2286.13     2357.04     92.27 o 
   1   6   4     9432.40     9383.67    312.88 o 
   2   6   4    11499.54    10574.39    507.00 o 
   3   6   4     7495.98     7658.08    120.31 o 
   4   6   4       12.03        0.00     85.10 o 
   5   6   4     4169.89     4143.08    107.16 o 
   6   6   4       29.16       12.28    104.08 o 
   7   6   4       12.30       32.96    107.17 o 
   8   6   4       11.79      168.94    140.95 o 
   9   6   4        0.33       32.14    135.48 o 
  -9   7   4      309.83      231.96    101.49 o 
  -8   7   4       52.73        0.00    125.34 o 
  -7   7   4     1677.90     1411.39     94.05 o 
  -6   7   4      120.99      145.66    133.08 o 
  -5   7   4     2810.26     2698.40    100.81 o 
  -4   7   4      239.44      280.64    101.30 o 
  -3   7   4      126.80       77.82     97.02 o 
  -2   7   4    23640.82    20551.74    270.13 o 
  -1   7   4    27800.37    24691.48    663.47 o 
   0   7   4     3827.68     3923.98     97.32 o 
   1   7   4     4824.02     4592.55    163.81 o 
   2   7   4      731.14      912.71     96.02 o 
   3   7   4      550.73      597.01    100.89 o 
   4   7   4     1983.64     2000.51     85.71 o 
   5   7   4     1827.83     1894.69     96.94 o 
   6   7   4     7214.43     6789.52    161.26 o 
   7   7   4      618.40      609.04    111.01 o 
   8   7   4       89.34      251.56    107.87 o 
  -9   8   4        4.73      192.54    104.03 o 
  -8   8   4      288.44      618.33    307.72 o 
  -7   8   4       49.88       87.66    116.45 o 
  -6   8   4     2862.85     2865.44    257.66 o 
  -5   8   4      117.26      174.15     81.50 o 
  -4   8   4        4.62       16.18    108.87 o 
  -3   8   4       20.58       83.61    104.14 o 
  -2   8   4     3588.32     3569.91    101.70 o 
  -1   8   4      863.66      661.51     72.08 o 
   0   8   4      783.35      638.49     90.48 o 
   1   8   4     6077.44     5347.72    226.63 o 
   2   8   4      428.67      539.46     98.49 o 
   3   8   4     1167.02     1181.44    115.48 o 
   4   8   4      410.63      384.13     83.59 o 
   5   8   4     4069.32     3967.16    128.15 o 
   6   8   4      188.05      182.02     90.53 o 
   7   8   4      248.26      311.35     91.19 o 
   8   8   4        5.36       10.41    114.39 o 
  -8   9   4        0.75       40.27    106.15 o 
  -7   9   4        5.61        0.00    121.83 o 
  -6   9   4      849.74      846.70    106.74 o 
  -5   9   4      112.04      139.70     84.60 o 
  -4   9   4     1714.62     1812.53    103.61 o 
  -3   9   4     3571.66     3781.51    111.28 o 
  -2   9   4     3568.49     3416.24    101.51 o 
  -1   9   4      505.14      503.88     84.99 o 
   0   9   4     1322.19     1191.34    103.94 o 
   1   9   4     2723.07     2366.27    106.16 o 
   2   9   4     4320.70     4607.45    198.81 o 
   3   9   4     2153.19     2172.07    114.88 o 
   4   9   4       82.96      108.70    105.62 o 
   5   9   4     1012.41      995.22    101.63 o 
   6   9   4       26.54       72.11    101.65 o 
   7   9   4      559.51      603.30    102.70 o 
   8   9   4        1.77        0.00    113.90 o 
  -8  10   4       47.63       65.71    124.15 o 
  -7  10   4       60.17      102.14    102.21 o 
  -6  10   4     1714.14     1628.42     99.63 o 
  -5  10   4     5182.65     5717.05    161.25 o 
  -4  10   4      740.30      797.07    101.30 o 
  -3  10   4     3092.27     3065.26    201.22 o 
  -2  10   4       19.03        0.00     76.42 o 
  -1  10   4        4.60       35.86     77.57 o 
   0  10   4      843.94      776.39     93.90 o 
   1  10   4       73.94       86.86     96.08 o 
   2  10   4    13985.12    12908.39    638.92 o 
   3  10   4     5147.41     4796.55    257.40 o 
   4  10   4     1330.85     1462.31    116.36 o 
   5  10   4     1357.45     1313.60     91.58 o 
   6  10   4      468.92      571.77    104.12 o 
   7  10   4        5.27       45.62    115.82 o 
   8  10   4      206.04      134.15    104.46 o 
  -8  11   4        9.69       38.99    118.71 o 
  -7  11   4       22.91       96.33    115.59 o 
  -6  11   4        2.00       92.10    103.38 o 
  -5  11   4     1096.83     1030.74    147.08 o 
  -4  11   4     1254.87     1465.35    128.88 o 
  -3  11   4      193.83      225.84     93.48 o 
  -2  11   4     3359.21     3251.16     99.94 o 
  -1  11   4     4641.95     4612.44    107.29 o 
   0  11   4       18.64        0.00     93.78 o 
   1  11   4     2887.88     2760.45    160.17 o 
   2  11   4      809.80      611.31    111.69 o 
   3  11   4      343.65      382.69    119.11 o 
   4  11   4      268.30      138.12    108.81 o 
   5  11   4      568.28      614.56     99.20 o 
   6  11   4      792.28      832.84    133.09 o 
   7  11   4      519.38      546.48    113.09 o 
   8  11   4       86.53      227.91    119.86 o 
  -8  12   4        0.11      165.09    143.78 o 
  -7  12   4        2.45      126.69     97.51 o 
  -6  12   4        0.86        0.00    108.87 o 
  -5  12   4       88.94      113.23    126.28 o 
  -4  12   4        3.63        0.00     91.60 o 
  -3  12   4       20.69       24.69     88.48 o 
  -2  12   4        5.92        0.00     80.37 o 
  -1  12   4      284.00      301.91     78.91 o 
   0  12   4      133.47      100.14     82.28 o 
   1  12   4       65.11       12.86     99.14 o 
   2  12   4      149.27      171.89    106.21 o 
   3  12   4      137.66      220.08    129.64 o 
   4  12   4       18.07       56.11    127.30 o 
   5  12   4       16.67        7.81    108.06 o 
   6  12   4        4.87        0.00    107.29 o 
   7  12   4        5.34      116.49    123.41 o 
  -7  13   4      317.99      493.14    124.87 o 
  -6  13   4       51.43       51.71    119.64 o 
  -5  13   4       46.02      119.42    133.16 o 
  -4  13   4      145.27      171.05    119.08 o 
  -3  13   4      347.84      245.32     94.25 o 
  -2  13   4     3809.05     3328.47    109.53 o 
  -1  13   4     1410.56     1519.85     97.32 o 
   0  13   4       77.16       35.94    104.58 o 
   1  13   4     2490.68     2495.72    109.30 o 
   2  13   4     1112.73     1399.86    109.83 o 
   3  13   4      562.36      530.01    124.66 o 
   4  13   4       16.23      135.58    136.98 o 
   5  13   4       86.77       45.27    150.06 o 
   6  13   4      916.92     1018.99    139.95 o 
   7  13   4      329.27      255.65    125.64 o 
  -7  14   4       16.55       86.78    162.31 o 
  -6  14   4      685.71      817.78    121.89 o 
  -5  14   4     1441.66     1486.80    134.49 o 
  -4  14   4       14.79        0.00    136.38 o 
  -3  14   4     1970.49     2076.51     99.66 o 
  -2  14   4       16.91        0.00     98.12 o 
  -1  14   4      271.71      297.24     97.60 o 
   0  14   4     1063.85     1079.82    103.97 o 
   1  14   4        3.98      133.87     99.56 o 
   2  14   4     4881.10     4992.48    202.74 o 
   3  14   4      599.95      737.01    138.87 o 
   4  14   4      204.40      278.75    148.54 o 
   5  14   4      600.65      409.48    157.35 o 
   6  14   4      352.47      564.18    163.01 o 
  -6  15   4       24.25       50.80    133.22 o 
  -5  15   4      237.16      392.44    168.09 o 
  -4  15   4      615.95      543.88    109.67 o 
  -3  15   4       58.80        0.00     96.77 o 
  -2  15   4      733.27      812.33    104.84 o 
  -1  15   4      104.79        2.10     90.23 o 
   0  15   4      128.39      161.03    100.17 o 
   1  15   4      322.17      550.54    114.00 o 
   2  15   4       28.07      200.60    114.40 o 
   3  15   4      291.77      249.17    132.85 o 
   4  15   4        6.38        0.00    180.40 o 
   5  15   4        1.73       38.78    185.84 o 
   6  15   4       62.27        1.00    166.58 o 
  -6  16   4      168.43      206.91    162.16 o 
  -5  16   4      296.18      430.81    146.09 o 
  -4  16   4      128.30      125.77    123.74 o 
  -3  16   4        8.40       36.99    107.69 o 
  -2  16   4      293.32      503.72     96.39 o 
  -1  16   4        1.35      124.75     91.04 o 
   0  16   4      209.10      210.15    111.18 o 
   1  16   4      323.21      408.58    118.60 o 
   2  16   4      232.45      389.83    116.32 o 
   3  16   4      647.29      868.54    143.89 o 
   4  16   4       15.95      149.31    148.08 o 
   5  16   4      152.15       85.02    179.06 o 
  -5  17   4      468.35      685.85    146.35 o 
  -4  17   4      154.27       44.72    119.51 o 
  -3  17   4      172.31      291.62    125.09 o 
  -2  17   4     1066.86      963.81     96.02 o 
  -1  17   4     1616.44     1596.09    104.60 o 
   0  17   4      194.39      130.45    106.14 o 
   1  17   4      733.33     1070.85    104.73 o 
   2  17   4      215.81      261.10    131.53 o 
   3  17   4       67.90       66.45    153.42 o 
   4  17   4      400.48      110.36    201.38 o 
   5  17   4      144.86      491.15    211.41 o 
  -5  18   4      246.42      202.02    129.58 o 
  -4  18   4      179.60        0.00    133.81 o 
  -3  18   4       32.88       40.70    119.31 o 
  -2  18   4      116.58       55.64     91.45 o 
  -1  18   4      172.26       10.04    103.15 o 
   0  18   4      676.57      557.00    110.69 o 
   1  18   4      129.58      266.73    118.52 o 
   2  18   4      160.62      212.61    114.78 o 
   3  18   4      323.80      625.66    167.35 o 
   4  18   4       25.87      343.68    208.19 o 
  -4  19   4       34.20       40.84    127.90 o 
  -3  19   4        6.27        0.00    127.13 o 
  -2  19   4       79.39      110.74    111.03 o 
  -1  19   4      141.43      188.15    120.49 o 
   0  19   4        2.93      232.35    120.07 o 
   1  19   4       52.64       73.42    122.18 o 
   2  19   4        4.02       53.23    157.28 o 
   3  19   4       11.79       60.63    181.82 o 
  -2  20   4        2.83      176.84    119.59 o 
  -1  20   4       30.46       59.15    107.31 o 
   0  20   4      132.68       60.81    120.72 o 
   1  20   4       13.90       82.18    129.82 o 
   2  20   4      769.16      898.99    148.45 o 
  -9   1   5      259.98      182.92     94.73 o 
  -8   1   5       47.26       24.75     79.81 o 
  -7   1   5     1523.71     1623.08     77.68 o 
  -6   1   5      355.69      462.60     70.59 o 
  -5   1   5      883.58      878.12     77.07 o 
  -4   1   5       91.03      178.91     65.54 o 
  -3   1   5     1556.35     1917.77     71.23 o 
  -2   1   5    25886.52    26946.17    618.28 o 
  -1   1   5    13646.31    14177.27    433.33 o 
   0   1   5     5199.76     5138.21    207.90 o 
   1   1   5    18581.03    16597.80    848.59 o 
   2   1   5     7170.80     7542.14    320.94 o 
   3   1   5      229.97      389.58     87.21 o 
   4   1   5      130.95      177.89    102.27 o 
   5   1   5     1661.66     1767.34    102.11 o 
   6   1   5     3445.68     3294.29    222.31 o 
   7   1   5      157.59      349.65     90.62 o 
   8   1   5      556.07      516.97    144.84 o 
   9   1   5      816.95      847.25    146.16 o 
  -9   2   5        2.09       44.06    106.56 o 
  -8   2   5      352.34      435.73     94.43 o 
  -7   2   5      178.32      133.81     87.74 o 
  -6   2   5     8191.73     8099.30    176.76 o 
  -5   2   5     1205.52     1329.46     85.58 o 
  -4   2   5     3152.21     3487.47    108.27 o 
  -3   2   5    11607.65    13165.21    324.47 o 
  -2   2   5    15861.31    15553.04    467.23 o 
  -1   2   5     2067.99     2060.33     77.90 o 
   0   2   5     7079.87     7491.50    332.91 o 
   1   2   5    11602.31    11898.72    536.48 o 
   2   2   5    10068.76    10113.47    380.15 o 
   3   2   5     3153.32     3581.57    116.51 o 
   4   2   5     3184.68     3344.68    123.16 o 
   5   2   5     9451.82     9534.17    128.98 o 
   6   2   5     2340.65     2416.28    135.94 o 
   7   2   5       76.13        0.00    117.77 o 
   8   2   5      167.11      201.80    132.38 o 
   9   2   5      104.06      193.94    150.97 o 
  -9   3   5       50.48      215.95    111.46 o 
  -8   3   5       67.08       93.91     93.15 o 
  -7   3   5      464.15      616.95     87.48 o 
  -6   3   5       16.71       61.76     79.93 o 
  -5   3   5     2213.37     2325.12     82.86 o 
  -4   3   5     1415.91     1387.39     82.85 o 
  -3   3   5      348.92      332.74     67.87 o 
  -2   3   5     3722.04     3909.80    105.57 o 
  -1   3   5    11586.15    11286.76    279.48 o 
   0   3   5     1374.91     1258.91     94.86 o 
   1   3   5     3779.79     3435.16    139.49 o 
   2   3   5       80.80      129.03     81.62 o 
   3   3   5     1001.61     1074.58    110.29 o 
   4   3   5        6.97      162.93    107.91 o 
   5   3   5       92.67      193.09    112.99 o 
   6   3   5      749.15      813.71    111.71 o 
   7   3   5       46.04      151.81    118.05 o 
   8   3   5       57.08       81.63    146.01 o 
   9   3   5      322.55      353.67    150.82 o 
  -9   4   5       14.22      163.16     99.79 o 
  -8   4   5       42.53      147.73    103.71 o 
  -7   4   5      301.77      405.18    101.93 o 
  -6   4   5      269.37      298.78     78.69 o 
  -5   4   5     1666.26     1806.42     75.77 o 
  -4   4   5      221.10      260.49     76.02 o 
  -3   4   5    12953.17    13801.41    356.15 o 
  -2   4   5      171.02      113.48     70.48 o 
  -1   4   5      122.51      103.94     75.79 o 
   0   4   5      555.52      491.02     78.34 o 
   1   4   5      252.77      207.76     89.61 o 
   2   4   5    11105.42    10902.89    445.10 o 
   3   4   5      580.78      621.46     96.42 o 
   4   4   5     1631.15     1842.77     99.36 o 
   5   4   5     1201.47     1189.71    114.26 o 
   6   4   5     1070.25     1103.90    117.22 o 
   7   4   5       14.03      196.18    124.89 o 
   8   4   5       25.12       48.03    126.63 o 
   9   4   5      124.75       63.15    156.97 o 
  -9   5   5      518.19      688.53    128.19 o 
  -8   5   5      334.74      334.48    113.24 o 
  -7   5   5     1177.70     1084.27    105.86 o 
  -6   5   5      248.72      249.90     91.18 o 
  -5   5   5       96.35      171.69     78.92 o 
  -4   5   5     3699.45     3943.11    119.29 o 
  -3   5   5     6037.64     6373.40    733.78 o 
  -2   5   5    22063.14    22530.66    604.57 o 
  -1   5   5     2755.59     2896.37     84.52 o 
   0   5   5      328.71      298.77     85.83 o 
   1   5   5    26521.63    23267.11    739.32 o 
   2   5   5     9828.90     9195.37    315.22 o 
   3   5   5      371.54      352.22     87.48 o 
   4   5   5      237.52      292.92     95.75 o 
   5   5   5      380.82      357.08     91.03 o 
   6   5   5     2663.38     2505.67    129.34 o 
   7   5   5      875.66     1043.23    131.20 o 
   8   5   5     1277.65     1143.35    125.47 o 
  -9   6   5       87.45      177.25    114.41 o 
  -8   6   5      144.62      156.33    115.26 o 
  -7   6   5      676.63      639.52     95.79 o 
  -6   6   5     1163.33     1127.83    110.76 o 
  -5   6   5     1582.03     1443.04     82.56 o 
  -4   6   5     1117.38      990.13     91.17 o 
  -3   6   5     7373.54     7732.83    113.53 o 
  -2   6   5       30.62      100.49     75.31 o 
  -1   6   5       52.63      119.81     84.76 o 
   0   6   5     3030.33     3037.13     98.12 o 
   1   6   5        0.02       29.65     80.36 o 
   2   6   5    12968.86    11528.96    354.77 o 
   3   6   5       55.92      140.25     87.22 o 
   4   6   5      931.55      970.27     88.87 o 
   5   6   5     1002.59      960.15     92.77 o 
   6   6   5     2908.87     2994.83    112.46 o 
   7   6   5      343.40      456.82    116.69 o 
   8   6   5      171.57      122.26    120.12 o 
  -9   7   5       14.20      170.99    104.64 o 
  -8   7   5        3.85       30.71    124.35 o 
  -7   7   5      259.77      326.97    121.53 o 
  -6   7   5      236.01      155.01    101.37 o 
  -5   7   5       15.93      126.47     96.52 o 
  -4   7   5      187.44      207.06     67.86 o 
  -3   7   5      643.59      524.53     81.96 o 
  -2   7   5      550.97      450.06     65.46 o 
  -1   7   5       32.95      126.36     88.12 o 
   0   7   5     6151.12     6404.86    139.98 o 
   1   7   5     2693.00     2534.99    137.03 o 
   2   7   5     1316.06     1203.03    109.95 o 
   3   7   5     1689.47     1758.16    107.32 o 
   4   7   5     3270.66     3410.58     96.61 o 
   5   7   5     1012.27     1000.52     95.87 o 
   6   7   5      207.21      162.27     98.21 o 
   7   7   5      101.90       60.66    113.24 o 
   8   7   5      135.11      258.59    130.81 o 
  -9   8   5       14.85      151.82    109.71 o 
  -8   8   5       93.13       88.20    132.47 o 
  -7   8   5       34.72        0.00     95.20 o 
  -6   8   5     4060.48     3581.13    122.43 o 
  -5   8   5      514.84      476.39     89.10 o 
  -4   8   5      718.90      783.52     79.09 o 
  -3   8   5     4315.88     4396.38     90.92 o 
  -2   8   5     8567.92     8120.18    199.86 o 
  -1   8   5     2970.09     2567.82     89.03 o 
   0   8   5      161.85      170.78     71.37 o 
   1   8   5     5057.68     5040.38    148.78 o 
   2   8   5     1380.24     1183.11     92.12 o 
   3   8   5     6323.64     5969.69    124.03 o 
   4   8   5      668.71      824.95     95.77 o 
   5   8   5     7138.43     7127.87    111.71 o 
   6   8   5       36.37      124.89     91.56 o 
   7   8   5       55.83       92.34     96.57 o 
   8   8   5       12.60        0.00    123.89 o 
  -8   9   5      133.43      112.25    125.98 o 
  -7   9   5     1174.32      970.62    125.94 o 
  -6   9   5      128.13      151.70     93.87 o 
  -5   9   5     2481.89     2417.11    140.67 o 
  -4   9   5      100.42       79.31     68.24 o 
  -3   9   5      494.70      500.04     82.36 o 
  -2   9   5     7257.55     6846.78    151.48 o 
  -1   9   5    15456.70    13891.83    288.33 o 
   0   9   5     6534.03     6300.45    138.36 o 
   1   9   5     5601.88     5458.63    133.41 o 
   2   9   5     1597.68     1701.16    123.83 o 
   3   9   5      446.86      503.11     98.72 o 
   4   9   5     1994.67     2005.50    124.13 o 
   5   9   5     1403.14     1470.77     98.26 o 
   6   9   5     1367.39     1226.67    109.05 o 
   7   9   5        5.04       36.67    107.10 o 
   8   9   5       87.21       41.11    120.57 o 
  -8  10   5        1.27      134.61    125.10 o 
  -7  10   5       35.19       13.87     95.29 o 
  -6  10   5     1478.10     1594.11    100.65 o 
  -5  10   5       31.50        0.00    105.91 o 
  -4  10   5       76.78      200.50     90.29 o 
  -3  10   5      881.72      862.57     79.11 o 
  -2  10   5     4038.56     4024.15     97.99 o 
  -1  10   5     2051.32     2175.21     93.85 o 
   0  10   5     2035.00     1944.01     88.36 o 
   1  10   5     3425.09     3173.19     97.14 o 
   2  10   5       80.53      124.74     97.79 o 
   3  10   5      357.80      412.31    113.04 o 
   4  10   5       45.54        0.00    105.80 o 
   5  10   5     1129.69     1185.69    124.61 o 
   6  10   5      185.63       98.00     89.15 o 
   7  10   5       24.59       72.03    110.51 o 
   8  10   5        6.54       73.75    112.13 o 
  -8  11   5      343.60      123.14    117.55 o 
  -7  11   5       90.83      196.73    108.50 o 
  -6  11   5      672.61      730.96    106.32 o 
  -5  11   5      504.34      475.35     95.52 o 
  -4  11   5     2626.83     3006.07    163.83 o 
  -3  11   5     1139.34     1271.71     94.48 o 
  -2  11   5     2382.01     2324.59    112.49 o 
  -1  11   5     1046.05     1038.56     86.15 o 
   0  11   5      272.40      264.23     97.23 o 
   1  11   5     4143.93     3920.54     99.20 o 
   2  11   5     3300.79     3021.59    150.50 o 
   3  11   5     1583.13     1434.83    156.14 o 
   4  11   5      109.36        0.00    111.09 o 
   5  11   5      114.40       82.74    108.32 o 
   6  11   5      172.86      263.03    115.74 o 
   7  11   5      280.09      418.63    120.88 o 
  -8  12   5       28.23      470.16    124.24 o 
  -7  12   5      325.97      298.47    126.10 o 
  -6  12   5       71.47       14.56    124.50 o 
  -5  12   5     2953.67     2931.11    111.63 o 
  -4  12   5       90.55      212.89    136.68 o 
  -3  12   5    10687.16     9803.72    331.73 o 
  -2  12   5       70.63      127.15     97.33 o 
  -1  12   5       55.08      111.53     84.74 o 
   0  12   5      138.32      179.36     87.05 o 
   1  12   5      252.84      313.84    112.46 o 
   2  12   5     9854.84     9004.76    263.21 o 
   3  12   5      497.33      452.75    110.80 o 
   4  12   5     1643.95     1642.31    130.42 o 
   5  12   5      950.84      925.88    108.09 o 
   6  12   5      946.07      904.99    149.30 o 
   7  12   5      131.60       47.84    133.42 o 
  -7  13   5        3.24        0.00    121.01 o 
  -6  13   5        3.87      115.11    129.82 o 
  -5  13   5       69.10       14.06     98.24 o 
  -4  13   5     1920.89     1916.29    111.63 o 
  -3  13   5     1919.11     1832.09    156.62 o 
  -2  13   5     1786.69     1844.94    134.44 o 
  -1  13   5       42.19      145.87     94.19 o 
   0  13   5      568.81      544.49     99.58 o 
   1  13   5     3846.24     3788.61    117.63 o 
   2  13   5      616.33      736.64    124.19 o 
   3  13   5     1477.25     1572.18    166.01 o 
   4  13   5      106.51      133.13    140.12 o 
   5  13   5        3.97       28.90    112.05 o 
   6  13   5       34.44      134.17    130.57 o 
   7  13   5      209.42      136.51    120.15 o 
  -7  14   5       15.61        0.00    119.30 o 
  -6  14   5      139.76      219.69    105.58 o 
  -5  14   5        4.28      122.28     89.39 o 
  -4  14   5      144.69       79.27     95.65 o 
  -3  14   5       55.84      203.31     87.87 o 
  -2  14   5     1702.59     1721.47    101.46 o 
  -1  14   5      521.30      528.94     99.81 o 
   0  14   5        0.08        0.00     98.40 o 
   1  14   5     1036.65     1264.10    105.48 o 
   2  14   5      351.03      386.45    130.19 o 
   3  14   5      548.47      675.49    142.76 o 
   4  14   5        1.10      172.84    153.79 o 
   5  14   5      788.81      970.25    164.89 o 
   6  14   5       69.66      185.91    129.11 o 
  -6  15   5      217.75      160.83    112.45 o 
  -5  15   5      335.62      302.32    124.53 o 
  -4  15   5       13.15      150.52    134.92 o 
  -3  15   5        1.61       10.37     91.44 o 
  -2  15   5     1739.35     1891.29    149.15 o 
  -1  15   5     1833.94     1729.83    177.14 o 
   0  15   5     1778.34     1935.13    109.91 o 
   1  15   5      835.55     1000.08     99.75 o 
   2  15   5      469.24      666.01    133.01 o 
   3  15   5       20.94      106.98    135.48 o 
   4  15   5     1046.93      906.16    190.83 o 
   5  15   5      293.10      330.87    158.16 o 
   6  15   5      588.93      575.15    153.13 o 
  -6  16   5     1122.90     1105.04    115.53 o 
  -5  16   5      115.32      211.83    122.95 o 
  -4  16   5       23.62       12.09    124.51 o 
  -3  16   5      364.69      552.97    116.66 o 
  -2  16   5      291.65      487.55    129.57 o 
  -1  16   5     1151.55     1148.39    102.61 o 
   0  16   5      272.75      255.01     91.59 o 
   1  16   5      452.40      395.28    121.99 o 
   2  16   5      154.35      245.03    131.90 o 
   3  16   5      797.54      773.61    153.57 o 
   4  16   5       72.83      223.21    166.35 o 
   5  16   5     1312.21     1285.42    184.43 o 
  -5  17   5       74.25      372.73    135.77 o 
  -4  17   5       23.34      169.05    125.22 o 
  -3  17   5        9.54      110.68    122.28 o 
  -2  17   5      415.52      419.16    117.51 o 
  -1  17   5      299.00      259.38     90.06 o 
   0  17   5      362.58      322.89    107.04 o 
   1  17   5      104.30       42.79    120.98 o 
   2  17   5        8.66      170.19    138.57 o 
   3  17   5      123.11      174.05    153.27 o 
   4  17   5      277.90      505.88    209.09 o 
   5  17   5        9.41        0.00    189.33 o 
  -4  18   5      105.13        0.00    146.05 o 
  -3  18   5      785.68      889.12    122.30 o 
  -2  18   5        3.54      155.55     97.86 o 
  -1  18   5       21.17      198.91    128.18 o 
   0  18   5       10.27       61.03    107.68 o 
   1  18   5       10.53        0.00    106.11 o 
   2  18   5      710.40      659.86    138.06 o 
   3  18   5       61.99       39.26    171.86 o 
   4  18   5       96.70      141.73    184.81 o 
  -3  19   5      177.96      157.14    131.12 o 
  -2  19   5      626.09      738.71    108.31 o 
  -1  19   5       58.43        0.00    118.94 o 
   0  19   5       37.28      192.61    112.21 o 
   1  19   5      809.27      959.94    123.69 o 
   2  19   5      218.18      289.79    143.67 o 
   3  19   5      343.83      640.32    179.70 o 
  -2  20   5       65.27      148.50    104.54 o 
  -1  20   5       17.81        0.00    122.22 o 
   0  20   5       84.17      118.53    114.08 o 
   1  20   5       41.70       38.71    132.66 o 
  -9   0   6        2.99       97.16    202.74 o 
  -8   0   6      328.78      278.39    128.19 o 
  -7   0   6       32.26       61.73    105.21 o 
  -6   0   6     7779.92     8036.70    139.19 o 
  -5   0   6       69.14      106.63     94.83 o 
  -4   0   6     4891.01     4428.16    206.94 o 
  -3   0   6     8154.76     8949.39    267.09 o 
  -2   0   6     9191.33     8820.44    306.26 o 
  -1   0   6    20418.89    20725.31    988.61 o 
   0   0   6      770.43      758.83    167.44 o 
   1   0   6     6571.17     6722.10    236.21 o 
   2   0   6     1276.18     1418.53    159.98 o 
   3   0   6     4112.27     4372.67    166.02 o 
   4   0   6     8195.92     8744.38    186.40 o 
   5   0   6    13456.06    14681.24    194.22 o 
   6   0   6      247.70      152.88    145.35 o 
   7   0   6       12.96       61.32    205.95 o 
   8   0   6      271.11      220.17    204.98 o 
  -9   1   6       11.66      106.32     97.98 o 
  -8   1   6       47.03       29.56    103.28 o 
  -7   1   6     2409.55     2354.71     88.59 o 
  -6   1   6      121.49      139.24     82.92 o 
  -5   1   6     1868.11     1933.93     71.49 o 
  -4   1   6     1634.51     1607.26    181.55 o 
  -3   1   6       99.01       90.02     74.06 o 
  -2   1   6     6277.44     6872.02    184.73 o 
  -1   1   6     6958.64     7172.61    265.38 o 
   0   1   6    24279.31    22740.64   1155.90 o 
   1   1   6     7346.64     7519.06    443.60 o 
   2   1   6     2444.01     2442.25    142.50 o 
   3   1   6      547.63      616.62    106.28 o 
   4   1   6     4100.76     4475.53    139.20 o 
   5   1   6     1285.99     1229.30    100.31 o 
   6   1   6      206.56      241.88    120.97 o 
   7   1   6      188.87      283.42    133.58 o 
   8   1   6       83.28      305.97    143.72 o 
  -9   2   6      115.93        0.00    108.36 o 
  -8   2   6        3.43      212.99     93.40 o 
  -7   2   6       62.15        0.00     85.29 o 
  -6   2   6      298.88      340.82     91.03 o 
  -5   2   6      899.38      908.02     79.49 o 
  -4   2   6     2089.88     2189.42     84.15 o 
  -3   2   6     9071.35    10118.19    229.49 o 
  -2   2   6     2724.31     2957.38     69.97 o 
  -1   2   6     1379.24     1592.34     71.40 o 
   0   2   6      204.97      275.22     72.83 o 
   1   2   6      621.39      478.75    111.08 o 
   2   2   6     4039.90     4078.59    129.63 o 
   3   2   6     1320.94     1456.18    116.47 o 
   4   2   6      546.48      563.94    122.17 o 
   5   2   6       35.74        6.60    108.73 o 
   6   2   6     1470.95     1406.64    126.82 o 
   7   2   6       96.14       94.59    133.05 o 
   8   2   6       21.16       20.80    142.56 o 
  -9   3   6      148.68      253.36    108.31 o 
  -8   3   6      597.15      546.81    104.20 o 
  -7   3   6      972.86      991.75    113.85 o 
  -6   3   6     1376.65     1211.05     82.39 o 
  -5   3   6      198.11      201.63     73.53 o 
  -4   3   6     3196.10     3331.91     88.57 o 
  -3   3   6     8297.37     8984.80    245.33 o 
  -2   3   6     6049.75     6960.97    154.66 o 
  -1   3   6       41.48       28.95     64.53 o 
   0   3   6     5606.66     6023.75    169.26 o 
   1   3   6    65118.82    46172.38   4910.68 o 
   2   3   6     4773.08     4437.64    146.08 o 
   3   3   6     3367.18     3207.58    147.60 o 
   4   3   6      521.44      525.17    113.27 o 
   5   3   6       54.34      122.00    112.62 o 
   6   3   6      379.36      402.80    121.41 o 
   7   3   6      202.21      406.99    132.60 o 
   8   3   6     1984.88     1630.38    145.21 o 
  -9   4   6      196.82      130.23     98.77 o 
  -8   4   6       13.07      104.41    105.50 o 
  -7   4   6      180.55        0.00     99.37 o 
  -6   4   6      490.01      483.58     80.00 o 
  -5   4   6     3377.41     3271.52     87.08 o 
  -4   4   6     5921.58     5943.04    113.75 o 
  -3   4   6    13769.80    14886.60    350.05 o 
  -2   4   6        0.85       43.78     69.64 o 
  -1   4   6     1118.56     1188.96     86.26 o 
   0   4   6     6285.03     6228.83    105.65 o 
   1   4   6      746.31      879.36    114.58 o 
   2   4   6    31659.14    28754.08   1674.75 o 
   3   4   6      325.42      308.40     89.69 o 
   4   4   6     7492.01     7587.28    119.76 o 
   5   4   6     1917.84     1953.77    117.91 o 
   6   4   6     3187.73     3104.92    132.93 o 
   7   4   6      350.81      237.24    139.46 o 
   8   4   6      378.66      332.02    149.45 o 
  -9   5   6        1.76        1.33    105.14 o 
  -8   5   6       23.63      161.11     90.66 o 
  -7   5   6      208.03      311.33    100.67 o 
  -6   5   6      845.15      845.76    107.03 o 
  -5   5   6        0.84       57.21     85.25 o 
  -4   5   6     1648.14     1804.33     82.10 o 
  -3   5   6     6320.46     6232.55     94.62 o 
  -2   5   6      177.93      169.94     83.85 o 
  -1   5   6     1459.59     1478.38     92.12 o 
   0   5   6     6187.92     5927.43    102.96 o 
   1   5   6     9715.66     8864.96    299.28 o 
   2   5   6      839.25      864.03     95.90 o 
   3   5   6     1610.74     1622.60    102.67 o 
   4   5   6     1224.14     1249.43     90.71 o 
   5   5   6      210.78      316.66    100.42 o 
   6   5   6       86.96      161.44    103.96 o 
   7   5   6      249.34      411.69    110.14 o 
   8   5   6      177.02       75.95    127.90 o 
  -9   6   6        8.77      119.27    121.79 o 
  -8   6   6      173.01      238.77    100.89 o 
  -7   6   6       60.39       13.79     95.96 o 
  -6   6   6     1161.89     1089.97     93.67 o 
  -5   6   6      517.78      590.42     90.41 o 
  -4   6   6      141.13      158.45     76.37 o 
  -3   6   6     7682.70     8378.70    127.82 o 
  -2   6   6    11386.32    10940.91    196.33 o 
  -1   6   6     8043.88     7760.99    114.21 o 
   0   6   6      432.62      452.89     82.88 o 
   1   6   6     3633.95     3396.04     95.75 o 
   2   6   6       11.64        0.00    108.14 o 
   3   6   6     2352.47     2253.16     92.83 o 
   4   6   6     3007.89     3042.49    140.63 o 
   5   6   6     8807.19     8552.85    216.47 o 
   6   6   6        1.03       17.48    109.40 o 
   7   6   6        3.21        0.00    117.79 o 
   8   6   6        2.24        0.00    129.72 o 
  -9   7   6      179.34      312.58    122.35 o 
  -8   7   6       27.47       66.40    100.48 o 
  -7   7   6     1835.98     1761.17     96.18 o 
  -6   7   6      216.61      415.22    129.27 o 
  -5   7   6      512.07      433.97     98.95 o 
  -4   7   6       95.64       72.58     84.72 o 
  -3   7   6      168.56      145.03     88.46 o 
  -2   7   6    11987.65    11641.00    313.31 o 
  -1   7   6     4301.43     4033.46    120.30 o 
   0   7   6    15814.24    15130.79    441.68 o 
   1   7   6    10891.13    10707.58    374.04 o 
   2   7   6     4410.82     4184.22    122.83 o 
   3   7   6       35.00       97.35     92.11 o 
   4   7   6     3915.14     4074.91    104.72 o 
   5   7   6      252.48      333.52     96.60 o 
   6   7   6     1053.91     1021.58    101.08 o 
   7   7   6      118.67      260.65    105.04 o 
   8   7   6      435.28      416.35    118.97 o 
  -8   8   6      288.59      134.49    110.19 o 
  -7   8   6        5.38      213.73    114.19 o 
  -6   8   6     1971.44     2201.16    115.10 o 
  -5   8   6       17.50        5.77    102.11 o 
  -4   8   6      660.84      744.66     81.64 o 
  -3   8   6      488.39      487.61     90.50 o 
  -2   8   6      769.70      780.72     77.13 o 
  -1   8   6      523.81      588.33     78.94 o 
   0   8   6      669.07      649.73     86.81 o 
   1   8   6      794.59      831.78     90.11 o 
   2   8   6     1367.84     1400.88    117.28 o 
   3   8   6      369.12      414.65    111.47 o 
   4   8   6      246.35      356.82     96.38 o 
   5   8   6     1013.83      902.42     94.82 o 
   6   8   6       75.92       57.92    104.88 o 
   7   8   6       14.66       74.47    110.76 o 
   8   8   6      105.75      190.82    110.29 o 
  -8   9   6      229.96      315.36    112.95 o 
  -7   9   6      139.83      205.12    102.75 o 
  -6   9   6      180.62      312.68     97.89 o 
  -5   9   6       47.98       49.34     81.14 o 
  -4   9   6      610.62      719.21     94.98 o 
  -3   9   6       90.11       12.52     89.56 o 
  -2   9   6      953.71      833.49     98.81 o 
  -1   9   6        6.93       35.53     83.54 o 
   0   9   6     1557.38     1530.24    100.17 o 
   1   9   6     1785.30     1939.14     89.77 o 
   2   9   6      539.67      554.78    100.10 o 
   3   9   6       49.89      154.10    110.68 o 
   4   9   6       36.40      203.17     92.09 o 
   5   9   6        5.82       86.52    102.73 o 
   6   9   6      250.25      361.84    107.32 o 
   7   9   6       51.88        1.48    113.01 o 
  -8  10   6      121.97       68.22    105.94 o 
  -7  10   6       43.47        0.00    115.51 o 
  -6  10   6     1153.80      950.14     88.93 o 
  -5  10   6      442.43      474.41     91.91 o 
  -4  10   6     1886.08     1812.43    106.32 o 
  -3  10   6     7359.06     7537.55    333.70 o 
  -2  10   6     1364.00     1373.07     95.47 o 
  -1  10   6      739.15      730.99     74.28 o 
   0  10   6     1249.27     1351.30     90.87 o 
   1  10   6      220.14      233.35     70.25 o 
   2  10   6     2616.38     2267.23    117.13 o 
   3  10   6      150.62      135.75    113.42 o 
   4  10   6     2472.37     2637.00    109.92 o 
   5  10   6     2936.26     3089.11    117.46 o 
   6  10   6      826.22      681.98    114.72 o 
   7  10   6       45.05      107.32    110.27 o 
  -8  11   6       69.34      105.26    111.41 o 
  -7  11   6      181.15      139.98    108.92 o 
  -6  11   6      508.04      519.30     95.69 o 
  -5  11   6      273.19      364.17     87.85 o 
  -4  11   6      487.50      511.80     86.49 o 
  -3  11   6     2207.74     2060.88     92.09 o 
  -2  11   6     3112.30     2937.98    167.00 o 
  -1  11   6      569.04      657.78     92.98 o 
   0  11   6      837.64      954.52     91.72 o 
   1  11   6     4604.13     4538.40    112.45 o 
   2  11   6     1375.02     1318.85    104.64 o 
   3  11   6      790.34      754.87    109.87 o 
   4  11   6      320.79      281.59    121.61 o 
   5  11   6       34.66      144.73    102.96 o 
   6  11   6       71.62      104.49    113.73 o 
   7  11   6        6.72       29.74    109.57 o 
  -7  12   6       11.09       25.07    110.47 o 
  -6  12   6       26.04       21.49    108.54 o 
  -5  12   6       52.97       62.39    125.37 o 
  -4  12   6       64.96       14.16     99.93 o 
  -3  12   6      232.66      292.41     88.13 o 
  -2  12   6      242.19      229.98    106.90 o 
  -1  12   6      101.36      126.30     78.74 o 
   0  12   6       53.25       16.33    102.63 o 
   1  12   6        1.83        0.00    101.70 o 
   2  12   6      397.62      416.22    115.15 o 
   3  12   6        5.18      150.35    117.49 o 
   4  12   6       28.29       38.06    124.00 o 
   5  12   6      117.83      118.26    112.12 o 
   6  12   6        3.93        0.00    123.33 o 
   7  12   6        1.40        2.24    133.48 o 
  -7  13   6      393.76      418.68    124.19 o 
  -6  13   6       51.74       55.87     95.59 o 
  -5  13   6        9.92      217.50    112.86 o 
  -4  13   6     1037.20     1100.04    110.54 o 
  -3  13   6       39.55      143.58     90.46 o 
  -2  13   6     2646.93     2507.27    103.04 o 
  -1  13   6       14.39       10.94     76.03 o 
   0  13   6     1902.08     2029.01    179.34 o 
   1  13   6     2409.78     2446.87     91.99 o 
   2  13   6      493.17      623.22    128.82 o 
   3  13   6        3.13      107.99    169.52 o 
   4  13   6      331.39      490.87    134.52 o 
   5  13   6        9.96       23.86    118.95 o 
   6  13   6      571.14      470.35    120.76 o 
  -7  14   6      335.48      366.97    117.64 o 
  -6  14   6      471.32      609.56    163.48 o 
  -5  14   6      162.49      289.84    106.05 o 
  -4  14   6       66.56      225.60    112.58 o 
  -3  14   6     2739.46     2709.66    126.18 o 
  -2  14   6      405.65      538.38    110.63 o 
  -1  14   6      733.88      703.41     77.18 o 
   0  14   6      752.96      837.15     97.23 o 
   1  14   6      197.67      209.75    104.38 o 
   2  14   6     1344.15     1143.44    118.87 o 
   3  14   6       59.99       10.99    160.80 o 
   4  14   6      386.49      327.30    151.61 o 
   5  14   6     1367.58     1349.98    160.31 o 
   6  14   6      172.71      160.72    132.29 o 
  -6  15   6       53.76       80.76    118.28 o 
  -5  15   6        1.49        0.00    122.97 o 
  -4  15   6       41.70      124.01     99.56 o 
  -3  15   6      393.86      449.02     98.72 o 
  -2  15   6      581.30      521.66    133.53 o 
  -1  15   6        6.33       53.98     92.62 o 
   0  15   6        0.93       30.40     94.84 o 
   1  15   6      610.26      559.16    105.79 o 
   2  15   6       28.78        0.00    136.42 o 
   3  15   6       61.84      300.10    151.73 o 
   4  15   6       11.42      102.11    165.98 o 
   5  15   6       35.64        0.00    171.25 o 
  -5  16   6        1.89        0.00    128.77 o 
  -4  16   6      140.77      497.70    118.44 o 
  -3  16   6      132.72      214.52    116.73 o 
  -2  16   6     1072.25      937.68    119.84 o 
  -1  16   6      116.65       21.46    105.81 o 
   0  16   6      161.13      190.52    100.61 o 
   1  16   6       82.55      127.81    105.13 o 
   2  16   6       14.87       46.69    140.15 o 
   3  16   6      127.76      242.41    224.65 o 
   4  16   6      179.26      341.83    190.42 o 
   5  16   6      222.56      511.70    183.68 o 
  -5  17   6      211.86      176.23    136.51 o 
  -4  17   6       81.01      230.19    175.69 o 
  -3  17   6        0.05        0.00    115.36 o 
  -2  17   6      805.75      814.83    111.47 o 
  -1  17   6      334.14      313.69     92.73 o 
   0  17   6      972.05     1311.31    114.71 o 
   1  17   6      602.55      860.29    124.42 o 
   2  17   6      273.79      358.63    131.07 o 
   3  17   6       37.38      357.11    189.77 o 
   4  17   6      617.23      616.01    198.35 o 
  -4  18   6       64.75        0.00    145.71 o 
  -3  18   6      143.62       79.29    122.65 o 
  -2  18   6      213.70      230.20    125.10 o 
  -1  18   6      721.52      782.28    116.37 o 
   0  18   6       28.67        0.00    116.94 o 
   1  18   6      273.98      330.39    128.04 o 
   2  18   6       17.13        0.00    146.93 o 
   3  18   6      341.42      251.95    175.36 o 
  -3  19   6       15.76        0.00    110.34 o 
  -2  19   6       12.03       73.60    142.25 o 
  -1  19   6       43.79      105.43    120.60 o 
   0  19   6      191.34      350.79    125.07 o 
   1  19   6      109.33       91.27    128.97 o 
   2  19   6        4.94      105.18    140.23 o 
   0  20   6      149.66      306.14    130.45 o 
  -9   1   7       55.14        4.43    126.75 o 
  -8   1   7      138.09      150.04     93.77 o 
  -7   1   7     1241.17     1185.18    115.81 o 
  -6   1   7      348.69      358.23     86.17 o 
  -5   1   7      912.84     1089.78     85.86 o 
  -4   1   7     1351.38     1293.40     75.25 o 
  -3   1   7      673.52      689.07     70.62 o 
  -2   1   7      416.09      550.29     68.61 o 
  -1   1   7     1403.88     1722.14     81.42 o 
   0   1   7     5420.31     5305.73    142.36 o 
   1   1   7    12600.20    13395.56    649.42 o 
   2   1   7     5268.21     5104.88    223.70 o 
   3   1   7     2860.60     3089.81    186.67 o 
   4   1   7     4260.67     4367.76    137.41 o 
   5   1   7       60.46      193.03    124.14 o 
   6   1   7       44.01       34.24    126.06 o 
   7   1   7      149.18      405.09    138.55 o 
   8   1   7      585.87      560.31    154.22 o 
  -9   2   7      111.04      111.21    114.24 o 
  -8   2   7      177.17      131.15    102.57 o 
  -7   2   7       10.31        0.00     98.74 o 
  -6   2   7     1504.17     1542.19     82.97 o 
  -5   2   7       21.94      120.75     84.25 o 
  -4   2   7     3772.88     3700.37     90.23 o 
  -3   2   7     9819.34    10101.25    234.79 o 
  -2   2   7     5155.75     6015.49    168.12 o 
  -1   2   7     7364.71     8002.44    214.85 o 
   0   2   7     1638.13     1384.82    104.73 o 
   1   2   7      230.66      189.61    131.27 o 
   2   2   7     1622.94     1879.70    119.89 o 
   3   2   7      205.60      168.41     90.66 o 
   4   2   7    10131.60    10503.56    206.62 o 
   5   2   7     7525.98     7629.19    147.25 o 
   6   2   7       23.18       20.58    128.65 o 
   7   2   7      254.79      275.73    139.65 o 
   8   2   7      641.11      649.05    156.57 o 
  -9   3   7        0.45      128.48    108.98 o 
  -8   3   7        5.88       15.37     99.90 o 
  -7   3   7      130.31      117.97     99.36 o 
  -6   3   7       10.77       36.75     88.39 o 
  -5   3   7      137.16      158.51     88.47 o 
  -4   3   7     1151.29     1204.88     88.00 o 
  -3   3   7        0.92        0.00     72.31 o 
  -2   3   7     2405.82     2586.54     82.47 o 
  -1   3   7      148.77      129.98     71.24 o 
   0   3   7     5742.19     5885.51    167.68 o 
   1   3   7     2029.01     1938.78    117.97 o 
   2   3   7      882.53      967.24     94.82 o 
   3   3   7      767.89      744.27    104.67 o 
   4   3   7     1367.11     1451.03    110.69 o 
   5   3   7      316.55      308.23    121.50 o 
   6   3   7       24.27       45.73    130.21 o 
   7   3   7       38.39        0.00    144.06 o 
   8   3   7       25.36        0.00    156.72 o 
  -9   4   7       62.13      225.48    119.19 o 
  -8   4   7      182.32      201.94    114.91 o 
  -7   4   7        6.25        0.00     92.14 o 
  -6   4   7        1.70       77.20     74.58 o 
  -5   4   7        4.29        0.00     80.21 o 
  -4   4   7      500.17      454.55     86.92 o 
  -3   4   7     2376.84     2327.50     89.19 o 
  -2   4   7      677.14      754.15     72.99 o 
  -1   4   7      175.83      238.96     73.29 o 
   0   4   7     5688.25     5682.54    115.46 o 
   1   4   7      187.59       79.13    112.76 o 
   2   4   7      532.09      556.96    105.19 o 
   3   4   7     1770.36     1929.46     93.88 o 
   4   4   7      827.29      837.75     96.17 o 
   5   4   7     1577.29     1525.62    134.25 o 
   6   4   7      536.52      444.15    138.12 o 
   7   4   7      464.65      590.51    148.10 o 
   8   4   7       23.32        0.00    163.45 o 
  -9   5   7       29.00      200.16    107.92 o 
  -8   5   7      764.18      792.09    117.44 o 
  -7   5   7      846.23      904.34     85.16 o 
  -6   5   7     1517.95     1489.50     98.14 o 
  -5   5   7       59.11      111.36    101.34 o 
  -4   5   7     4047.96     3959.34     96.03 o 
  -3   5   7     2838.28     2672.03     79.11 o 
  -2   5   7     3164.26     3479.45     80.54 o 
  -1   5   7      350.21      380.08     79.40 o 
   0   5   7     6093.41     5852.06     98.95 o 
   1   5   7    28202.64    25146.36   1013.03 o 
   2   5   7      654.82      669.56    104.21 o 
   3   5   7     5411.81     5563.06    199.32 o 
   4   5   7      897.08      963.87    101.19 o 
   5   5   7      270.03      361.26    110.41 o 
   6   5   7      297.67      352.99    115.32 o 
   7   5   7       80.32      151.09    126.48 o 
   8   5   7     1149.02      971.92    137.34 o 
  -9   6   7      278.72      152.99    126.60 o 
  -8   6   7        1.70       75.01    109.10 o 
  -7   6   7       81.83       72.58    114.28 o 
  -6   6   7      266.10      252.93    104.37 o 
  -5   6   7     1680.48     1753.38     96.00 o 
  -4   6   7     5053.49     4738.78    110.50 o 
  -3   6   7     8970.28     8315.25    700.89 o 
  -2   6   7      884.03      899.72     82.41 o 
  -1   6   7       71.81      127.53     92.81 o 
   0   6   7      976.82     1132.57     80.20 o 
   1   6   7      521.91      538.76     98.42 o 
   2   6   7     7361.77     6764.82    262.22 o 
   3   6   7      184.35      254.91     96.76 o 
   4   6   7     3590.99     3741.27    105.47 o 
   5   6   7     1746.43     1669.83    105.75 o 
   6   6   7      399.58      426.29    101.80 o 
   7   6   7      439.97      352.30    124.37 o 
   8   6   7      260.42      388.63    137.09 o 
  -8   7   7      142.15      120.22    114.18 o 
  -7   7   7      292.68      398.02    110.30 o 
  -6   7   7        9.53       44.99    105.07 o 
  -5   7   7      231.24      245.61     90.04 o 
  -4   7   7      630.09      776.26     85.23 o 
  -3   7   7     4822.88     5364.39    105.07 o 
  -2   7   7       28.28       61.86     89.52 o 
  -1   7   7      830.79      760.62     90.31 o 
   0   7   7     5558.35     5172.27     97.13 o 
   1   7   7      615.60      602.11     73.77 o 
   2   7   7        4.03        0.00    111.13 o 
   3   7   7      328.22      345.71     99.50 o 
   4   7   7      565.96      489.62     96.46 o 
   5   7   7      331.46      345.68    107.40 o 
   6   7   7        8.75      146.37    110.20 o 
   7   7   7      139.52       71.70    113.59 o 
   8   7   7        1.79      155.02    113.22 o 
  -8   8   7      633.51      442.29    118.66 o 
  -7   8   7        1.57       55.72    120.02 o 
  -6   8   7     2028.49     1998.91     82.36 o 
  -5   8   7      782.75      949.85     85.93 o 
  -4   8   7      735.42      908.60     82.91 o 
  -3   8   7     1997.91     1980.07     83.43 o 
  -2   8   7     4722.30     4849.51    203.24 o 
  -1   8   7     9079.91     8699.05    174.68 o 
   0   8   7     2980.99     2843.38     77.07 o 
   1   8   7     1152.62      974.61     82.21 o 
   2   8   7      251.44      225.03    108.55 o 
   3   8   7      463.91      362.27    104.17 o 
   4   8   7     4077.89     4059.45    134.66 o 
   5   8   7     4582.09     4441.73    116.68 o 
   6   8   7       15.18       45.62    108.21 o 
   7   8   7      104.58       55.32    119.03 o 
  -8   9   7      263.12      172.75    130.07 o 
  -7   9   7     2240.72     1946.01     96.83 o 
  -6   9   7        1.28        0.00     91.92 o 
  -5   9   7      782.29      973.11    114.04 o 
  -4   9   7       47.76      127.09     89.72 o 
  -3   9   7       67.09       64.09     97.97 o 
  -2   9   7     5177.19     5010.83    141.72 o 
  -1   9   7      381.14      397.01     94.20 o 
   0   9   7    12262.85    11725.78    153.20 o 
   1   9   7     2863.30     2834.34     86.59 o 
   2   9   7     1946.85     1741.56    117.78 o 
   3   9   7      655.00      877.15    115.87 o 
   4   9   7     4732.79     4616.95    116.06 o 
   5   9   7      158.39      188.78    111.16 o 
   6   9   7      282.60      327.06    107.46 o 
   7   9   7       40.31       83.37    121.58 o 
  -8  10   7        0.62       67.91    122.76 o 
  -7  10   7       11.95       23.02     94.10 o 
  -6  10   7      568.92      544.90     93.35 o 
  -5  10   7        7.15       10.92     90.11 o 
  -4  10   7        2.08      164.98     86.89 o 
  -3  10   7      402.93      374.36     87.57 o 
  -2  10   7      217.34      229.63    100.34 o 
  -1  10   7     2369.60     2346.97     96.62 o 
   0  10   7      241.13      215.32     77.74 o 
   1  10   7      107.61      220.39     89.55 o 
   2  10   7      157.92      237.61     92.89 o 
   3  10   7     1843.74     2030.56    121.33 o 
   4  10   7      845.37      957.67    112.38 o 
   5  10   7      458.30      413.41    114.41 o 
   6  10   7      162.30      157.84    118.98 o 
   7  10   7       61.08       88.18    123.51 o 
  -7  11   7      171.34      239.45    106.31 o 
  -6  11   7       78.92       82.14     86.78 o 
  -5  11   7      232.14      291.13     91.25 o 
  -4  11   7     1006.56     1015.65    120.58 o 
  -3  11   7      156.26       51.08     85.71 o 
  -2  11   7       42.71       78.79    104.43 o 
  -1  11   7       33.11      140.13     78.29 o 
   0  11   7      407.42      407.58     89.00 o 
   1  11   7     6935.76     7073.59    154.10 o 
   2  11   7       15.87       85.80    104.26 o 
   3  11   7      441.00      497.91    119.66 o 
   4  11   7        4.07        0.00    104.14 o 
   5  11   7      443.97      493.99    110.77 o 
   6  11   7      332.75      463.07    148.33 o 
   7  11   7       18.21       73.69    132.05 o 
  -7  12   7       85.60      205.66    106.81 o 
  -6  12   7      193.24      196.59    102.94 o 
  -5  12   7      691.40      800.76     95.10 o 
  -4  12   7     2297.37     1971.69     94.44 o 
  -3  12   7     4172.37     3951.56    111.69 o 
  -2  12   7        1.09       83.89    118.72 o 
  -1  12   7       88.84       20.48     93.42 o 
   0  12   7     3482.14     3695.27    149.35 o 
   1  12   7       47.43      230.65    110.91 o 
   2  12   7     4285.61     3957.03    181.12 o 
   3  12   7      356.69      501.56    122.98 o 
   4  12   7      837.46      827.14    129.26 o 
   5  12   7     1032.95     1210.08    123.02 o 
   6  12   7      549.65      520.66    127.27 o 
  -7  13   7       14.26       38.95    110.59 o 
  -6  13   7      161.05      148.46    111.26 o 
  -5  13   7       26.72      137.46    102.64 o 
  -4  13   7      491.29      564.47    114.40 o 
  -3  13   7     1383.84     1287.06    108.37 o 
  -2  13   7      376.51      262.22     87.18 o 
  -1  13   7        1.00       22.07    117.21 o 
   0  13   7       64.67      108.07    101.64 o 
   1  13   7     5870.19     5823.50    146.44 o 
   2  13   7        5.65        0.00    119.35 o 
   3  13   7      811.28      813.61    116.90 o 
   4  13   7       47.24      167.75    135.26 o 
   5  13   7      214.55      152.23    117.04 o 
   6  13   7      138.11      177.41    123.40 o 
  -6  14   7       52.75      300.19    119.35 o 
  -5  14   7      304.79      365.94    105.76 o 
  -4  14   7        6.31      119.83    116.28 o 
  -3  14   7       79.74       18.72     97.39 o 
  -2  14   7     1191.80     1222.51    118.66 o 
  -1  14   7     1188.76     1294.57    100.25 o 
   0  14   7       67.12       97.08    109.09 o 
   1  14   7       73.42      136.01    109.52 o 
   2  14   7      258.91      327.24    122.16 o 
   3  14   7      124.72        1.78    170.95 o 
   4  14   7      137.76      226.23    138.60 o 
   5  14   7      321.35      385.39    131.72 o 
  -6  15   7       23.39        0.00    129.64 o 
  -5  15   7      244.23      356.58    111.36 o 
  -4  15   7       13.70       72.66    100.59 o 
  -3  15   7      479.12      549.66    105.10 o 
  -2  15   7     1191.19     1099.68    109.26 o 
  -1  15   7      560.87      680.85     91.74 o 
   0  15   7     3330.86     3457.78    182.79 o 
   1  15   7      834.56      860.70    110.46 o 
   2  15   7       91.53       53.77    127.09 o 
   3  15   7      171.54      145.39    176.91 o 
   4  15   7     1327.76     1576.93    196.01 o 
   5  15   7       55.35      131.18    171.12 o 
  -5  16   7       45.03        0.00    120.26 o 
  -4  16   7      120.17       88.59    130.52 o 
  -3  16   7      677.86      741.40    121.15 o 
  -2  16   7      558.26      461.67    126.15 o 
  -1  16   7     1390.98     1483.55    108.31 o 
   0  16   7       97.08      125.87     98.60 o 
   1  16   7      425.51      435.11    118.56 o 
   2  16   7       54.68       88.90    138.89 o 
   3  16   7      410.38      340.98    173.16 o 
   4  16   7      125.37        0.00    211.40 o 
  -4  17   7      137.73      111.14    130.40 o 
  -3  17   7       14.55       95.79    121.75 o 
  -2  17   7      204.62      441.25    168.20 o 
  -1  17   7        6.41      128.26    110.00 o 
   0  17   7      367.86      571.40    123.36 o 
   1  17   7       50.32       88.61    123.55 o 
   2  17   7        0.42      308.49    142.92 o 
   3  17   7       68.40       40.91    179.68 o 
   4  17   7       93.17      348.65    223.16 o 
  -3  18   7      454.15      371.54    128.01 o 
  -2  18   7       11.88        0.00    135.71 o 
  -1  18   7        3.96      160.69    117.36 o 
   0  18   7      375.60      416.26    108.28 o 
   1  18   7       68.10      195.63    123.06 o 
   2  18   7      379.36      460.75    142.97 o 
   3  18   7       18.36      152.94    210.25 o 
  -2  19   7      145.99      275.66    138.90 o 
  -1  19   7       78.17       18.53    117.79 o 
   0  19   7      108.05      150.38    120.45 o 
   1  19   7      922.71     1092.51    130.80 o 
  -9   0   8      616.84      789.34    166.60 o 
  -8   0   8     1577.22     1387.36    190.94 o 
  -7   0   8       54.87      283.60    135.17 o 
  -6   0   8     1226.06     1278.79    124.42 o 
  -5   0   8     1015.36      715.69    131.47 o 
  -4   0   8     1506.13     1507.17    465.70 o 
  -3   0   8    11743.02    10912.13    504.18 o 
  -2   0   8     3377.42     3809.13    170.67 o 
  -1   0   8    20419.64    19210.82   1999.99 o 
   0   0   8     1912.53     1855.57    213.40 o 
   1   0   8       35.86      293.02    191.88 o 
   2   0   8     1082.58      876.90    502.50 o 
   3   0   8     2272.71     2346.91    254.27 o 
   4   0   8     6443.05     7544.30    647.35 o 
   5   0   8     7099.04     7553.61    347.67 o 
   6   0   8      836.94      884.94    236.23 o 
   7   0   8      683.42      726.95    245.43 o 
   8   0   8     1003.35      737.06    253.34 o 
  -9   1   8       46.27      235.25    113.49 o 
  -8   1   8      104.92       32.23    112.24 o 
  -7   1   8     1751.56     1514.64    216.98 o 
  -6   1   8      247.08      301.66     90.91 o 
  -5   1   8      264.55      287.35     85.71 o 
  -4   1   8      210.05      110.26     77.97 o 
  -3   1   8     3389.55     3478.36     76.96 o 
  -2   1   8     7280.83     7202.65    213.63 o 
  -1   1   8       86.97       88.17     75.01 o 
   0   1   8    16172.86    15963.53    393.62 o 
   1   1   8      434.17      450.69    120.20 o 
   2   1   8     2235.25     2634.36    197.49 o 
   3   1   8     1704.30     1762.32    149.26 o 
   4   1   8     8419.07     8612.77    190.23 o 
   5   1   8      374.06      389.85    130.47 o 
   6   1   8       17.93       66.59    139.79 o 
   7   1   8      197.13      250.11    144.16 o 
   8   1   8       14.60        0.00    193.68 o 
  -9   2   8      145.88      110.25    114.23 o 
  -8   2   8        1.48      135.95    105.74 o 
  -7   2   8       10.58        0.00    103.72 o 
  -6   2   8       57.53       98.74     96.70 o 
  -5   2   8     1192.98     1329.53     76.96 o 
  -4   2   8     1836.16     1875.51     83.11 o 
  -3   2   8        0.94        0.00     69.82 o 
  -2   2   8      909.04      922.71     72.22 o 
  -1   2   8     1986.46     1942.17     78.41 o 
   0   2   8     6614.10     6442.84    221.22 o 
   1   2   8      386.23      451.75    158.17 o 
   2   2   8     2258.59     2477.10    182.28 o 
   3   2   8     2277.36     2290.41    115.70 o 
   4   2   8       40.80       24.47    135.25 o 
   5   2   8       62.37       61.35    129.27 o 
   6   2   8      586.13      521.43    143.40 o 
   7   2   8      701.19      735.61    152.80 o 
   8   2   8       19.32      114.53    153.75 o 
  -9   3   8       15.76       43.69    116.43 o 
  -8   3   8      680.71      589.20    113.94 o 
  -7   3   8      925.59      992.02    107.60 o 
  -6   3   8      930.23     1095.36    101.58 o 
  -5   3   8     1854.18     1969.58    113.32 o 
  -4   3   8     5565.63     5450.58    140.11 o 
  -3   3   8      832.82      835.93     80.76 o 
  -2   3   8      334.05      271.79     75.08 o 
  -1   3   8       53.47       31.63     73.93 o 
   0   3   8     3959.93     3701.96    104.65 o 
   1   3   8    17446.01    15921.46    174.65 o 
   2   3   8      197.76      173.97    129.11 o 
   3   3   8     5511.46     5797.51    206.71 o 
   4   3   8     2083.48     2114.78    117.14 o 
   5   3   8     1593.93     1751.93    123.47 o 
   6   3   8      337.40      252.15    141.89 o 
   7   3   8        9.49        0.00    151.77 o 
   8   3   8      813.55     1034.01    163.06 o 
  -9   4   8      422.26      362.91    116.70 o 
  -8   4   8       10.98        0.00    105.17 o 
  -7   4   8        1.93      171.52     94.77 o 
  -6   4   8       67.14       55.07     82.72 o 
  -5   4   8     1856.66     1931.71    101.01 o 
  -4   4   8     5658.36     5440.47    101.00 o 
  -3   4   8     8682.62     8672.56    159.64 o 
  -2   4   8     1118.09     1096.90     76.60 o 
  -1   4   8      964.68     1048.91     87.36 o 
   0   4   8     6990.89     6766.11    186.20 o 
   1   4   8        9.87       13.45     96.48 o 
   2   4   8     2610.54     2575.54    125.51 o 
   3   4   8     1513.45     1473.11    107.67 o 
   4   4   8     1552.12     1563.20    100.86 o 
   5   4   8     2394.43     2351.91    126.14 o 
   6   4   8       33.35      185.58    120.36 o 
   7   4   8     1653.79     1510.05    135.86 o 
   8   4   8      304.40      413.35    144.35 o 
  -8   5   8      139.82      197.91    115.73 o 
  -7   5   8      144.43      217.40     96.18 o 
  -6   5   8       87.88       50.22     88.24 o 
  -5   5   8      181.55      332.49     87.96 o 
  -4   5   8       90.14       76.04     82.27 o 
  -3   5   8     2383.97     2534.24     83.20 o 
  -2   5   8       25.50       18.79     67.00 o 
  -1   5   8      338.53      259.21     70.80 o 
   0   5   8       36.82       44.17     80.40 o 
   1   5   8     1215.68     1172.25    102.25 o 
   2   5   8       50.52      181.80     94.74 o 
   3   5   8      567.61      637.42     94.60 o 
   4   5   8      155.86      151.40    107.95 o 
   5   5   8      177.16      202.20    109.48 o 
   6   5   8      125.81      199.64    122.41 o 
   7   5   8       23.50       47.32    130.57 o 
   8   5   8      107.67       61.48    153.16 o 
  -8   6   8      473.72      453.17    125.50 o 
  -7   6   8       11.09      154.82    114.06 o 
  -6   6   8     1094.13     1081.32     97.88 o 
  -5   6   8       18.49       99.76     86.01 o 
  -4   6   8      502.90      606.16     80.89 o 
  -3   6   8     2081.79     2048.32     83.76 o 
  -2   6   8      778.08      943.73     74.98 o 
  -1   6   8     8179.05     8177.42    234.87 o 
   0   6   8     2664.20     2743.83     86.57 o 
   1   6   8       21.94       46.53    108.74 o 
   2   6   8      242.89      247.71     99.50 o 
   3   6   8      143.45      231.92    104.45 o 
   4   6   8     2105.13     2250.73    112.67 o 
   5   6   8     1462.35     1328.32    113.43 o 
   6   6   8      106.97       41.70    117.42 o 
   7   6   8      216.29      259.77    120.47 o 
  -8   7   8      520.26      617.84    130.58 o 
  -7   7   8     1949.10     2083.64    130.06 o 
  -6   7   8      116.09       92.36     89.66 o 
  -5   7   8      793.90      726.99     92.38 o 
  -4   7   8      500.52      497.88     77.05 o 
  -3   7   8     1309.88     1365.21     91.00 o 
  -2   7   8     3333.73     3276.70    102.84 o 
  -1   7   8      210.74      164.59     81.51 o 
   0   7   8    13376.70    13203.89    135.08 o 
   1   7   8     3021.40     3002.15     97.45 o 
   2   7   8      326.20      307.02    113.59 o 
   3   7   8     2859.75     2990.33    116.86 o 
   4   7   8     5561.49     5521.91    165.13 o 
   5   7   8       31.18       27.89    107.51 o 
   6   7   8      139.32      219.18    113.63 o 
   7   7   8       47.57        0.00    129.22 o 
  -8   8   8       28.92       25.72    128.25 o 
  -7   8   8      710.39      816.84    121.62 o 
  -6   8   8      102.58      320.97     92.62 o 
  -5   8   8      156.19      245.41     88.27 o 
  -4   8   8        7.37      109.47     81.48 o 
  -3   8   8     1490.05     1556.64     90.54 o 
  -2   8   8        9.88       98.93     93.06 o 
  -1   8   8     3531.27     3446.63     99.58 o 
   0   8   8       11.47        0.00     83.03 o 
   1   8   8      105.16      127.13     84.38 o 
   2   8   8       42.86      144.64    111.40 o 
   3   8   8      510.73      611.07     96.48 o 
   4   8   8     1404.84     1277.41    110.59 o 
   5   8   8     1454.53     1546.85    117.44 o 
   6   8   8      295.16      340.85    117.19 o 
   7   8   8      141.65      175.00    133.41 o 
  -8   9   8        5.12        0.00    109.77 o 
  -7   9   8      137.19       24.72    122.34 o 
  -6   9   8       46.32       67.34     97.68 o 
  -5   9   8     1165.32     1262.19     95.19 o 
  -4   9   8      273.00      302.02     88.07 o 
  -3   9   8       19.06      112.55     93.95 o 
  -2   9   8      971.62      996.78     97.85 o 
  -1   9   8      941.19     1016.32    108.35 o 
   0   9   8        3.42        0.00     80.81 o 
   1   9   8     3002.05     2742.55     90.31 o 
   2   9   8      553.76      510.78    112.23 o 
   3   9   8      614.94      732.80    124.34 o 
   4   9   8        8.24       67.52    110.96 o 
   5   9   8      442.83      512.45    119.91 o 
   6   9   8        0.80       78.02    121.41 o 
   7   9   8       15.11       33.96    134.91 o 
  -7  10   8        1.43        0.00    127.81 o 
  -6  10   8      606.35      647.35     97.29 o 
  -5  10   8       15.18      113.25     92.99 o 
  -4  10   8     3925.87     3783.89    121.24 o 
  -3  10   8     1102.19     1039.40    102.42 o 
  -2  10   8        3.26       50.08     90.58 o 
  -1  10   8      515.77      645.78    107.14 o 
   0  10   8     3348.46     3246.35     87.81 o 
   1  10   8        6.03        0.00     85.73 o 
   2  10   8     1738.67     1700.36    115.57 o 
   3  10   8      123.71      191.87    125.76 o 
   4  10   8     1630.98     1681.47    115.49 o 
   5  10   8      792.45      575.70    116.82 o 
   6  10   8       18.38        7.87    113.88 o 
  -7  11   8      340.93      346.33    149.47 o 
  -6  11   8      105.86      180.63    100.04 o 
  -5  11   8      688.62      588.19     88.87 o 
  -4  11   8      274.92      122.82    106.24 o 
  -3  11   8      343.16      241.89    101.67 o 
  -2  11   8      644.27      649.19     97.42 o 
  -1  11   8      388.14      377.96    110.48 o 
   0  11   8     2737.95     2450.31    119.28 o 
   1  11   8     2891.80     2775.00     97.30 o 
   2  11   8        2.72       27.42    101.85 o 
   3  11   8     1992.87     1925.95    132.96 o 
   4  11   8      432.85      398.51    121.48 o 
   5  11   8        3.14       48.53    120.20 o 
   6  11   8       71.97       21.51    125.18 o 
  -7  12   8       40.48      151.20    115.33 o 
  -6  12   8        8.32      112.66    109.57 o 
  -5  12   8        4.60       43.64    108.11 o 
  -4  12   8        0.89      142.35    102.59 o 
  -3  12   8        6.14      101.03     91.25 o 
  -2  12   8       37.17        0.00    107.52 o 
  -1  12   8       37.96       78.38    106.52 o 
   0  12   8       53.60        0.00    100.37 o 
   1  12   8      555.41      538.38     86.95 o 
   2  12   8      114.37       93.47     98.18 o 
   3  12   8        0.48       46.67    123.85 o 
   4  12   8       18.56       83.64    118.80 o 
   5  12   8       21.04       40.85    125.39 o 
   6  12   8        3.49       12.81    128.79 o 
  -6  13   8        1.11        0.00     95.78 o 
  -5  13   8      414.10      356.62    110.78 o 
  -4  13   8      736.09      745.98    114.99 o 
  -3  13   8       56.67        0.00     93.30 o 
  -2  13   8      170.00      194.48     97.79 o 
  -1  13   8       37.51      151.53    108.98 o 
   0  13   8      784.52      768.08    154.17 o 
   1  13   8     1375.96     1311.77    124.12 o 
   2  13   8      382.52      422.74    105.96 o 
   3  13   8      864.63     1137.90    127.49 o 
   4  13   8      340.75      540.81    149.05 o 
   5  13   8       60.54      161.33    119.04 o 
  -6  14   8      100.03       51.31    134.37 o 
  -5  14   8        1.72      109.75    122.72 o 
  -4  14   8      932.06     1011.63    119.04 o 
  -3  14   8     1383.73     1197.26    105.01 o 
  -2  14   8       21.20      109.61    100.80 o 
  -1  14   8      614.90      572.93    119.11 o 
   0  14   8     1227.82     1397.42    106.44 o 
   1  14   8      428.64      335.49    110.15 o 
   2  14   8     1326.89     1323.03    135.53 o 
   3  14   8      230.16      476.43    173.70 o 
   4  14   8      507.84      593.62    137.64 o 
   5  14   8      465.57      443.26    131.57 o 
  -5  15   8        0.94       27.81    191.05 o 
  -4  15   8       41.05       44.78    107.80 o 
  -3  15   8      342.19      214.04    117.88 o 
  -2  15   8       67.57       17.10    119.19 o 
  -1  15   8       62.95       47.84    119.65 o 
   0  15   8       15.03      134.10     94.68 o 
   1  15   8      621.94      694.90     95.05 o 
   2  15   8        1.39      153.75    128.90 o 
   3  15   8      316.11      537.04    172.06 o 
   4  15   8       99.42       80.35    189.31 o 
  -5  16   8       14.03        0.00    141.98 o 
  -4  16   8       28.93       98.99    135.48 o 
  -3  16   8       82.21        0.00    124.33 o 
  -2  16   8       34.58      192.40    130.13 o 
  -1  16   8      798.08      896.08    120.23 o 
   0  16   8      217.35      164.87     90.32 o 
   1  16   8        7.46       95.30    112.82 o 
   2  16   8        2.22      178.07    128.02 o 
   3  16   8        0.43        0.00    191.60 o 
   4  16   8      385.53      576.95    177.79 o 
  -4  17   8       68.15      154.17    122.12 o 
  -3  17   8       12.78       55.26    115.65 o 
  -2  17   8      243.69      306.70    129.57 o 
  -1  17   8        8.51      129.12    128.90 o 
   0  17   8      593.92      511.81    112.24 o 
   1  17   8      395.43      544.42    119.29 o 
   2  17   8       54.66      102.59    144.28 o 
   3  17   8      760.97      846.98    186.84 o 
  -3  18   8       39.01      214.10    122.71 o 
  -2  18   8      113.56      234.98    123.75 o 
  -1  18   8      250.94      380.09    123.89 o 
   0  18   8       92.68      290.24    121.32 o 
   1  18   8       46.14       48.42    121.30 o 
   2  18   8      111.40      133.47    154.75 o 
  -8   1   9      835.36      725.48    120.44 o 
  -7   1   9      413.37      465.65    116.76 o 
  -6   1   9       91.37       84.63     91.25 o 
  -5   1   9     1935.11     1790.03     89.18 o 
  -4   1   9     1332.52     1260.58    112.97 o 
  -3   1   9       88.10       26.44     69.39 o 
  -2   1   9     1672.98     1486.62     77.57 o 
  -1   1   9      118.87      146.26     91.06 o 
   0   1   9     5814.12     5972.39    174.78 o 
   1   1   9     1409.66     1571.21    138.02 o 
   2   1   9      519.23      486.96    146.09 o 
   3   1   9     5462.17     5681.14    257.13 o 
   4   1   9     6383.05     6613.62    367.63 o 
   5   1   9       20.07       71.84    141.50 o 
   6   1   9      682.26      700.03    147.52 o 
   7   1   9        4.20      111.68    186.37 o 
  -8   2   9      669.71      634.65    118.39 o 
  -7   2   9      460.61      513.43    109.11 o 
  -6   2   9     1696.31     1776.25    100.64 o 
  -5   2   9      395.37      292.44     85.33 o 
  -4   2   9      968.14     1114.81     88.36 o 
  -3   2   9     3897.87     3792.92    121.68 o 
  -2   2   9       61.90       21.29     69.17 o 
  -1   2   9    15938.63    14833.84    386.08 o 
   0   2   9     8004.27     7752.48    283.02 o 
   1   2   9      569.01      626.17    131.65 o 
   2   2   9      566.01      529.53    155.24 o 
   3   2   9       29.67        0.00    129.60 o 
   4   2   9     1903.02     2025.35    119.73 o 
   5   2   9     1254.64     1421.18    119.24 o 
   6   2   9      182.19      221.88    161.40 o 
   7   2   9     1960.77     1914.56    160.96 o 
  -8   3   9      100.28       69.00    117.07 o 
  -7   3   9      910.64      820.28    109.82 o 
  -6   3   9        5.23      107.52     86.15 o 
  -5   3   9      261.58      295.62     93.56 o 
  -4   3   9        9.30       74.52     83.92 o 
  -3   3   9      348.50      288.02     79.22 o 
  -2   3   9     1617.56     1588.38     76.39 o 
  -1   3   9        4.24       32.91     82.88 o 
   0   3   9     4811.62     4721.42    155.97 o 
   1   3   9      104.73      155.67    120.22 o 
   2   3   9      327.93      299.56    143.20 o 
   3   3   9      635.95      575.06    113.89 o 
   4   3   9      849.85      900.33    117.96 o 
   5   3   9        0.22       34.35    119.21 o 
   6   3   9        2.80       34.76    127.36 o 
   7   3   9        5.11      213.77    141.07 o 
  -8   4   9       38.87       47.77    107.49 o 
  -7   4   9       23.23      170.44    107.11 o 
  -6   4   9      299.44      207.28     90.21 o 
  -5   4   9      171.33      274.87     97.12 o 
  -4   4   9     2587.40     2889.49     93.55 o 
  -3   4   9      173.85       72.30     71.15 o 
  -2   4   9      320.07      326.29     71.20 o 
  -1   4   9      560.83      513.80     89.29 o 
   0   4   9     6988.15     6450.53    213.96 o 
   1   4   9       85.40       28.53    131.30 o 
   2   4   9     2470.44     2255.38    128.53 o 
   3   4   9      682.77      671.30    122.69 o 
   4   4   9       17.06        0.00    115.61 o 
   5   4   9      103.41      176.95    120.02 o 
   6   4   9        0.71       76.28    130.74 o 
   7   4   9      840.01      843.71    144.45 o 
  -8   5   9      286.99      298.91    128.25 o 
  -7   5   9      346.02      483.28    112.74 o 
  -6   5   9       63.96      129.20     99.39 o 
  -5   5   9     5397.29     5314.08    127.67 o 
  -4   5   9     5588.57     5960.09    211.25 o 
  -3   5   9      791.18      830.12     78.79 o 
  -2   5   9      501.74      482.92     78.25 o 
  -1   5   9        1.10        4.13     76.73 o 
   0   5   9     5426.33     5727.65    156.35 o 
   1   5   9     6232.86     6051.86    287.76 o 
   2   5   9     4032.69     3774.67    130.01 o 
   3   5   9     4911.79     4934.55    211.88 o 
   4   5   9     2483.71     2529.64    112.03 o 
   5   5   9      486.98      455.84    119.18 o 
   6   5   9      671.40      606.53    130.38 o 
   7   5   9       20.49        0.00    131.25 o 
  -8   6   9       27.89        0.00    119.12 o 
  -7   6   9      155.51      191.64    119.72 o 
  -6   6   9       82.81      144.18    108.82 o 
  -5   6   9      243.28      286.91     95.61 o 
  -4   6   9      943.03      802.59     79.41 o 
  -3   6   9     2236.79     2442.25     92.31 o 
  -2   6   9      147.60      215.54     77.49 o 
  -1   6   9     1214.23     1230.29     79.13 o 
   0   6   9     2971.76     2856.34    116.52 o 
   1   6   9      427.64      443.62    104.10 o 
   2   6   9      724.72      730.70    111.64 o 
   3   6   9      646.62      566.16    117.78 o 
   4   6   9       73.31      103.86    119.09 o 
   5   6   9      803.11      878.74    121.06 o 
   6   6   9       26.88       32.31    124.25 o 
   7   6   9     1501.89     1330.37    136.69 o 
  -8   7   9       70.90       12.81    135.41 o 
  -7   7   9      104.10      154.68     96.38 o 
  -6   7   9        8.01      184.29    110.53 o 
  -5   7   9      336.06      430.38    100.73 o 
  -4   7   9      388.84      403.60     93.15 o 
  -3   7   9       39.50       44.47     79.99 o 
  -2   7   9     1941.52     1746.93     81.55 o 
  -1   7   9      158.04      219.39     75.76 o 
   0   7   9       97.99      239.31     88.75 o 
   1   7   9      594.03      737.55    114.71 o 
   2   7   9      312.12      252.30    105.91 o 
   3   7   9      567.72      759.06    113.36 o 
   4   7   9      297.00      319.16    114.20 o 
   5   7   9      148.34      252.24    107.27 o 
   6   7   9      224.25      380.17    124.15 o 
   7   7   9       17.08        1.85    135.49 o 
  -8   8   9      279.07      305.93    133.54 o 
  -7   8   9       15.82       94.28    119.86 o 
  -6   8   9      457.44      584.59    101.35 o 
  -5   8   9      119.03      148.69    100.20 o 
  -4   8   9      545.17      845.55     92.66 o 
  -3   8   9     2505.53     2405.61    102.59 o 
  -2   8   9       50.27       93.58     98.36 o 
  -1   8   9     9447.39     9639.59    237.41 o 
   0   8   9     1142.47     1075.37     81.37 o 
   1   8   9       82.14       15.48     96.31 o 
   2   8   9      311.44      433.62    121.21 o 
   3   8   9      484.45      493.06    108.82 o 
   4   8   9     2104.02     2166.70    117.40 o 
   5   8   9      270.47      237.51    109.06 o 
   6   8   9      425.38      381.45    127.52 o 
   7   8   9      389.66      292.38    134.46 o 
  -7   9   9      830.25      754.91    113.00 o 
  -6   9   9      339.78      246.97    102.05 o 
  -5   9   9      815.74      836.20     89.75 o 
  -4   9   9      155.38      208.89     85.70 o 
  -3   9   9     1187.39     1125.91     98.45 o 
  -2   9   9      941.56      950.79    104.82 o 
  -1   9   9        5.05       15.77     83.66 o 
   0   9   9     3761.46     3817.32    138.17 o 
   1   9   9      297.03      416.59     83.88 o 
   2   9   9       41.11       17.46    115.53 o 
   3   9   9     3720.09     3756.62    132.43 o 
   4   9   9     2847.98     2832.14    127.96 o 
   5   9   9      481.92      481.08    125.28 o 
   6   9   9       20.80      124.22    131.17 o 
  -7  10   9      122.79      113.06    114.60 o 
  -6  10   9       71.12      282.42    101.14 o 
  -5  10   9      497.30      443.55    107.76 o 
  -4  10   9      113.01      177.86    101.24 o 
  -3  10   9      754.69      877.04     89.06 o 
  -2  10   9      507.11      502.40    102.38 o 
  -1  10   9     1038.17     1005.45    111.94 o 
   0  10   9     1715.66     1852.31     88.06 o 
   1  10   9        0.33      150.63     95.54 o 
   2  10   9      216.72      222.43    103.27 o 
   3  10   9      466.95      415.02    103.90 o 
   4  10   9      609.25      512.43    121.62 o 
   5  10   9       42.46       31.51    126.60 o 
   6  10   9      116.26      135.10    131.38 o 
  -7  11   9        1.38      100.83    123.98 o 
  -6  11   9      124.79      302.23    118.03 o 
  -5  11   9      742.21      599.26     98.89 o 
  -4  11   9      693.43      958.49    101.36 o 
  -3  11   9     1254.20     1422.09    109.93 o 
  -2  11   9      161.94      159.52     93.34 o 
  -1  11   9      481.49      535.29    114.24 o 
   0  11   9      505.06      523.14     92.73 o 
   1  11   9     3295.80     3217.24     91.19 o 
   2  11   9      523.91      751.91    120.17 o 
   3  11   9     1891.80     1846.22    119.32 o 
   4  11   9       38.49       29.20    115.77 o 
   5  11   9      176.96      508.33    185.40 o 
   6  11   9      136.64      112.13    137.91 o 
  -6  12   9       63.58      147.25    109.79 o 
  -5  12   9      455.59      594.30    108.77 o 
  -4  12   9     2145.61     2156.76    167.52 o 
  -3  12   9      767.82      723.88    109.97 o 
  -2  12   9      752.67      785.69    107.59 o 
  -1  12   9      194.31      242.29    120.94 o 
   0  12   9     2889.80     2880.30    171.37 o 
   1  12   9       35.95      146.35     94.56 o 
   2  12   9     1270.94     1427.62    127.27 o 
   3  12   9      466.79      549.42    128.41 o 
   4  12   9      220.75      243.97    116.70 o 
   5  12   9      244.83       79.47    129.18 o 
  -6  13   9      227.92      127.28    119.24 o 
  -5  13   9      288.12      328.42    119.34 o 
  -4  13   9      300.31      333.73    119.28 o 
  -3  13   9      730.00      781.85    101.69 o 
  -2  13   9        7.37       64.96    104.96 o 
  -1  13   9        1.40      109.61    118.33 o 
   0  13   9      200.47      175.41     99.89 o 
   1  13   9      889.74      932.45    100.87 o 
   2  13   9      820.60      863.00    115.77 o 
   3  13   9      318.00      404.55    139.27 o 
   4  13   9        4.33       76.33    122.96 o 
   5  13   9       65.44       86.38    135.79 o 
  -5  14   9       22.47      153.98    110.13 o 
  -4  14   9      147.79       78.56    123.34 o 
  -3  14   9       66.13      160.29    102.40 o 
  -2  14   9        1.20       99.31    105.77 o 
  -1  14   9     1176.13     1110.66    103.48 o 
   0  14   9        1.16       75.01     98.48 o 
   1  14   9       61.73      195.62    111.11 o 
   2  14   9      191.14      296.51    136.61 o 
   3  14   9      505.91      588.09    141.47 o 
   4  14   9       52.15       69.26    129.07 o 
  -5  15   9      222.08      443.05    137.29 o 
  -4  15   9      380.76      318.81    111.86 o 
  -3  15   9       47.02       24.20    108.55 o 
  -2  15   9      979.38      819.61    112.65 o 
  -1  15   9       67.33      131.35    127.41 o 
   0  15   9      726.01      677.41    109.27 o 
   1  15   9        4.91        1.91    100.66 o 
   2  15   9       50.07      155.05    137.96 o 
   3  15   9      629.65      725.52    181.83 o 
   4  15   9      356.15      530.13    152.02 o 
  -4  16   9      133.05      354.72    137.54 o 
  -3  16   9      663.71      559.91    118.95 o 
  -2  16   9       23.88       68.75    112.91 o 
  -1  16   9      774.06      703.70    119.54 o 
   0  16   9       43.82        0.00    114.28 o 
   1  16   9       30.69       71.23    118.46 o 
   2  16   9      123.93      221.17    127.24 o 
   3  16   9       48.02      167.63    187.64 o 
  -3  17   9        8.75       73.86    137.36 o 
  -2  17   9       91.85      204.14    136.11 o 
  -1  17   9       17.73       45.19    120.22 o 
   0  17   9      116.60       79.77    111.43 o 
   1  17   9       13.56      210.55    123.80 o 
   2  17   9       65.22      104.45    131.10 o 
  -1  18   9       33.96        0.00    132.23 o 
   0  18   9      422.50      465.73    129.19 o 
  -8   0  10       41.83      268.72    202.60 o 
  -7   0  10      155.08      459.54    222.89 o 
  -6   0  10     1060.84     1221.58    144.36 o 
  -5   0  10      209.00       72.08    134.12 o 
  -4   0  10      346.16      356.37    106.98 o 
  -3   0  10     1449.36     1417.48    119.57 o 
  -2   0  10      127.79      154.33    161.62 o 
  -1   0  10    15542.79    14138.85    942.11 o 
   0   0  10     3218.96     3688.73    221.37 o 
   1   0  10       10.60       72.19    207.92 o 
   2   0  10     2548.70     2703.15    237.46 o 
   3   0  10      629.37      727.07    225.97 o 
   4   0  10     5351.87     5134.27    394.00 o 
   5   0  10       28.52       80.03    286.03 o 
   6   0  10     1792.62     1530.81    329.00 o 
   7   0  10      924.88     1044.63    338.19 o 
  -8   1  10      144.56      207.04    136.19 o 
  -7   1  10      475.31      558.12    125.61 o 
  -6   1  10     1017.71      789.90    134.03 o 
  -5   1  10      434.75      448.52    110.39 o 
  -4   1  10      167.44      146.47     93.05 o 
  -3   1  10      689.99      639.98     78.62 o 
  -2   1  10     3491.36     3348.68     95.93 o 
  -1   1  10       13.31        0.00     99.11 o 
   0   1  10     2026.84     2058.19    150.20 o 
   1   1  10       35.71       79.62    148.15 o 
   2   1  10      163.24      194.81    160.15 o 
   3   1  10     3362.50     3040.05    248.60 o 
   4   1  10     1014.36      980.71    169.79 o 
   5   1  10      529.61      620.89    212.11 o 
   6   1  10      114.94      201.28    200.70 o 
   7   1  10      103.47      123.06    227.66 o 
  -8   2  10      132.19      202.69    111.78 o 
  -7   2  10      248.93      244.37    101.08 o 
  -6   2  10       26.26      159.69     92.57 o 
  -5   2  10      603.38      761.14     91.50 o 
  -4   2  10     1222.12     1151.08     87.30 o 
  -3   2  10      128.65       70.91     89.30 o 
  -2   2  10      317.30      509.21     81.36 o 
  -1   2  10      374.40      315.65     98.15 o 
   0   2  10     4378.43     4307.75    131.01 o 
   1   2  10      394.89      478.14    147.10 o 
   2   2  10     2745.12     2807.09    229.85 o 
   3   2  10      823.11      959.53    174.30 o 
   4   2  10       24.68        0.00    135.08 o 
   5   2  10        1.27        0.51    143.33 o 
   6   2  10      103.80      184.13    144.39 o 
   7   2  10      363.07      516.37    171.82 o 
  -8   3  10      182.49       43.08    114.84 o 
  -7   3  10       17.80        0.00    102.49 o 
  -6   3  10       87.49       89.42    102.45 o 
  -5   3  10     3616.76     3378.24    115.88 o 
  -4   3  10     1081.57     1252.95     92.14 o 
  -3   3  10     1237.92     1230.21     75.65 o 
  -2   3  10       10.61       80.12     77.92 o 
  -1   3  10     2509.88     2353.20     93.53 o 
   0   3  10      973.04      973.75    123.31 o 
   1   3  10     5171.54     5087.86    133.61 o 
   2   3  10    11003.79    10488.06    762.30 o 
   3   3  10     4072.31     3665.86    200.61 o 
   4   3  10      507.63      668.67    133.09 o 
   5   3  10      246.88      286.88    128.04 o 
   6   3  10     2057.89     1963.81    160.11 o 
   7   3  10       55.31      122.38    155.48 o 
  -8   4  10       51.43       46.98    113.33 o 
  -7   4  10        1.78        1.07     99.54 o 
  -6   4  10     1431.50     1328.18    108.25 o 
  -5   4  10       15.62        0.00    109.80 o 
  -4   4  10     5949.33     5975.78    209.76 o 
  -3   4  10        2.32       33.19     78.65 o 
  -2   4  10      668.93      767.52     75.92 o 
  -1   4  10     1693.20     1605.17     79.98 o 
   0   4  10     8004.09     7650.49    406.78 o 
   1   4  10     1008.56     1089.78    164.71 o 
   2   4  10     1254.97     1295.97    155.76 o 
   3   4  10      695.91      673.84    153.19 o 
   4   4  10       51.25       70.53    125.90 o 
   5   4  10      183.40      314.29    127.64 o 
   6   4  10       30.36        0.00    134.05 o 
   7   4  10     2294.78     2267.41    148.66 o 
  -8   5  10        0.07      209.51    144.95 o 
  -7   5  10       11.99      122.13    121.78 o 
  -6   5  10      107.33      187.40    107.90 o 
  -5   5  10     1072.03      991.91    110.80 o 
  -4   5  10       38.09        4.80     95.54 o 
  -3   5  10      418.14      504.35     90.17 o 
  -2   5  10     1113.83     1092.51     78.97 o 
  -1   5  10      391.01      428.16     88.59 o 
   0   5  10      103.56       65.83    124.72 o 
   1   5  10     2196.59     2262.84    135.85 o 
   2   5  10     1032.79     1074.40    126.36 o 
   3   5  10        2.30        0.00    129.00 o 
   4   5  10       83.52       80.84    129.91 o 
   5   5  10      297.44      335.80    128.91 o 
   6   5  10      199.99      233.26    134.10 o 
   7   5  10       10.68       37.65    134.97 o 
  -8   6  10      208.41      191.33    112.32 o 
  -7   6  10       20.23       49.19    105.51 o 
  -6   6  10      197.38      126.24     99.02 o 
  -5   6  10        8.64        0.00    105.55 o 
  -4   6  10      415.58      368.91     96.20 o 
  -3   6  10     1199.71     1264.21     90.10 o 
  -2   6  10     2052.79     2147.82     89.29 o 
  -1   6  10     4356.08     4148.22    100.75 o 
   0   6  10       94.25      109.34     79.07 o 
   1   6  10      171.66      144.87    122.86 o 
   2   6  10      554.90      554.99    134.96 o 
   3   6  10     1202.69     1191.22    134.73 o 
   4   6  10      827.88      793.70    129.44 o 
   5   6  10       20.08       24.34    131.89 o 
   6   6  10      617.88      545.40    141.04 o 
  -7   7  10      380.24      331.21    132.21 o 
  -6   7  10      414.58      536.86    104.69 o 
  -5   7  10     1159.80     1205.02     92.78 o 
  -4   7  10     1352.40     1302.25     92.31 o 
  -3   7  10       70.99      103.56     93.74 o 
  -2   7  10     2590.76     2504.80     95.51 o 
  -1   7  10       15.85       50.03     79.45 o 
   0   7  10     1071.18      968.72     93.26 o 
   1   7  10      217.26      228.67    116.70 o 
   2   7  10      355.12      426.45    101.37 o 
   3   7  10     5506.92     5445.15    195.20 o 
   4   7  10     1917.09     1789.62    130.32 o 
   5   7  10      429.61      489.53    132.78 o 
   6   7  10      283.07      170.34    141.84 o 
  -7   8  10      107.67        0.00    113.19 o 
  -6   8  10       39.23      180.08    107.04 o 
  -5   8  10      498.44      615.17    106.51 o 
  -4   8  10       34.68      183.74     96.06 o 
  -3   8  10     1356.80     1273.58     93.76 o 
  -2   8  10     1261.83     1243.76    107.75 o 
  -1   8  10     3160.29     3059.34    124.00 o 
   0   8  10      564.25      448.28    100.73 o 
   1   8  10      121.57      138.81    101.43 o 
   2   8  10       72.01      126.44    110.97 o 
   3   8  10       46.33      136.99    117.60 o 
   4   8  10      425.46      317.26    125.71 o 
   5   8  10       42.75        0.00    120.66 o 
   6   8  10      163.07      247.90    138.69 o 
  -7   9  10        5.12       97.44    110.27 o 
  -6   9  10        7.68       40.82    128.39 o 
  -5   9  10      265.20      121.70    100.39 o 
  -4   9  10       47.79      181.03     99.50 o 
  -3   9  10      127.35      144.98     93.94 o 
  -2   9  10        2.06      212.63    107.64 o 
  -1   9  10      122.45      127.22     86.16 o 
   0   9  10       13.87        0.00     99.03 o 
   1   9  10      189.14      190.64     89.19 o 
   2   9  10      225.41      257.40    107.14 o 
   3   9  10      737.99      845.18    116.95 o 
   4   9  10       74.22       52.28    123.83 o 
   5   9  10        4.96        4.25    134.32 o 
   6   9  10       70.62       18.82    142.67 o 
  -7  10  10        9.57      125.84    114.28 o 
  -6  10  10      248.35      202.27    113.56 o 
  -5  10  10      108.91      204.50     99.92 o 
  -4  10  10      185.51      200.77     95.61 o 
  -3  10  10      568.36      477.96    111.20 o 
  -2  10  10      187.53      305.79    104.86 o 
  -1  10  10     3896.82     3656.40    259.48 o 
   0  10  10     2830.71     2596.85    158.46 o 
   1  10  10      105.69      253.22    102.70 o 
   2  10  10     1632.10     1647.02    118.26 o 
   3  10  10       13.79      139.61    117.82 o 
   4  10  10      331.49      338.52    120.18 o 
   5  10  10       70.97      117.07    134.81 o 
  -6  11  10        1.64      116.95    122.49 o 
  -5  11  10     1002.07      895.58    118.26 o 
  -4  11  10      821.62      826.06    111.64 o 
  -3  11  10      252.74      310.62    115.70 o 
  -2  11  10      484.70      547.86     97.67 o 
  -1  11  10       19.53        0.00    107.10 o 
   0  11  10      469.13      516.90     92.36 o 
   1  11  10      541.88      461.14     94.27 o 
   2  11  10      139.01      268.70    106.85 o 
   3  11  10     1327.12     1308.34    119.30 o 
   4  11  10      316.11      308.03    130.37 o 
   5  11  10       17.31       75.92    130.03 o 
  -6  12  10      220.30       34.59    121.36 o 
  -5  12  10      274.30      286.17    109.07 o 
  -4  12  10      354.99      514.75    113.70 o 
  -3  12  10        6.14       53.67    107.68 o 
  -2  12  10      113.08       65.81    118.26 o 
  -1  12  10        1.05      127.41    123.82 o 
   0  12  10        9.04       87.63     95.58 o 
   1  12  10       22.60        0.00    102.18 o 
   2  12  10       95.28      206.84    121.46 o 
   3  12  10       42.58      180.16    132.52 o 
   4  12  10        3.98       26.61    125.79 o 
   5  12  10        0.70       41.74    135.50 o 
  -5  13  10      363.47      288.85    106.56 o 
  -4  13  10      979.59     1126.39    127.14 o 
  -3  13  10      102.70      250.35    103.14 o 
  -2  13  10      593.08      506.40     99.96 o 
  -1  13  10        1.01       49.38    120.68 o 
   0  13  10      178.68      173.93    108.15 o 
   1  13  10      214.79      170.41    116.47 o 
   2  13  10       11.37       48.06    127.32 o 
   3  13  10      783.75     1030.01    137.75 o 
   4  13  10      541.70      491.34    130.07 o 
  -5  14  10       27.53       95.32    107.92 o 
  -4  14  10      440.24      506.36    126.41 o 
  -3  14  10      588.42      607.14    123.82 o 
  -2  14  10      403.71      280.81    118.66 o 
  -1  14  10     1186.94     1199.45    134.27 o 
   0  14  10      480.69      478.94     91.57 o 
   1  14  10        0.53        0.00    123.69 o 
   2  14  10      223.41      146.93    146.16 o 
   3  14  10      105.49      274.70    139.17 o 
   4  14  10       97.64      114.94    138.42 o 
  -4  15  10      174.30      154.74    137.03 o 
  -3  15  10      107.05      206.45    126.01 o 
  -2  15  10        6.03       85.48    118.38 o 
  -1  15  10       56.13       87.50    123.06 o 
   0  15  10      109.10      288.64    111.33 o 
   1  15  10      138.06      178.09    119.53 o 
   2  15  10       21.68      151.35    153.90 o 
   3  15  10        7.50        0.00    194.87 o 
  -3  16  10       48.95      172.19    131.14 o 
  -2  16  10        2.16        0.00    131.97 o 
  -1  16  10      317.11      387.97    133.26 o 
   0  16  10       11.85        0.00    119.07 o 
   1  16  10        0.76       35.70    133.62 o 
   2  16  10      102.55      209.06    167.49 o 
  -1  17  10        0.09       14.99    129.45 o 
   0  17  10      304.86      221.71    121.57 o 
  -8   1  11        4.70        9.44    177.73 o 
  -7   1  11      153.93      445.49    128.32 o 
  -6   1  11        9.22       91.40    120.76 o 
  -5   1  11     1402.53     1397.21    117.63 o 
  -4   1  11      786.94      699.44     92.15 o 
  -3   1  11      643.51      720.05    104.32 o 
  -2   1  11     1767.11     1784.92    114.86 o 
  -1   1  11      146.13      154.59    118.50 o 
   0   1  11      126.47      257.37    119.49 o 
   1   1  11      516.88      620.03    291.25 o 
   2   1  11     1099.90     1194.04    154.84 o 
   3   1  11     3167.51     3095.75    150.73 o 
   4   1  11        2.26       64.63    230.42 o 
   5   1  11      316.47      390.89    191.51 o 
   6   1  11      242.04      212.48    186.10 o 
  -8   2  11      118.32       70.30    137.76 o 
  -7   2  11       55.39        0.00    107.39 o 
  -6   2  11      476.07      519.47    115.34 o 
  -5   2  11       87.73      147.11    103.52 o 
  -4   2  11     1373.50     1307.06    106.57 o 
  -3   2  11      320.98      153.43    100.38 o 
  -2   2  11     1598.67     1573.45     92.60 o 
  -1   2  11     3760.58     3657.36    127.87 o 
   0   2  11     1638.22     1573.26    126.06 o 
   1   2  11      153.29      309.44    127.54 o 
   2   2  11     3821.79     3833.36    175.92 o 
   3   2  11      505.41      582.94    160.64 o 
   4   2  11      225.53      109.11    215.08 o 
   5   2  11       56.71      120.65    166.70 o 
   6   2  11      650.52      671.30    147.49 o 
  -8   3  11        9.36      211.73    135.03 o 
  -7   3  11       76.03      249.09    117.16 o 
  -6   3  11      286.28      298.57    114.00 o 
  -5   3  11      515.50      527.92    118.04 o 
  -4   3  11       13.61       19.49    104.98 o 
  -3   3  11      109.07      196.91     79.39 o 
  -2   3  11      242.78      208.29     85.19 o 
  -1   3  11      159.46       79.88    122.19 o 
   0   3  11        0.86        0.00    108.35 o 
   1   3  11      141.47       41.22    144.05 o 
   2   3  11       91.35      308.82    160.21 o 
   3   3  11     1361.41     1522.79    147.78 o 
   4   3  11      125.72       49.58    146.12 o 
   5   3  11      299.58      294.83    136.96 o 
   6   3  11       74.91      102.34    154.10 o 
  -7   4  11        3.16        0.00    135.50 o 
  -6   4  11      101.74      101.49    117.97 o 
  -5   4  11      334.54      385.04    105.51 o 
  -4   4  11      166.29      205.55    101.55 o 
  -3   4  11       25.61       36.60     78.51 o 
  -2   4  11      388.36      435.61     87.27 o 
  -1   4  11      311.76      323.98     82.51 o 
   0   4  11      655.03      801.53    109.41 o 
   1   4  11      390.22      288.72    137.51 o 
   2   4  11      341.50      105.60    210.35 o 
   3   4  11       72.02      125.58    137.06 o 
   4   4  11       65.00      294.97    165.03 o 
   5   4  11       87.77      189.46    135.57 o 
   6   4  11      191.12      219.40    157.20 o 
  -7   5  11      167.53      237.46    132.38 o 
  -6   5  11        4.07      125.02    119.06 o 
  -5   5  11     2460.91     2631.23    119.39 o 
  -4   5  11      423.22      538.20    101.43 o 
  -3   5  11     2404.69     2417.68     84.68 o 
  -2   5  11      407.11      376.27     86.61 o 
  -1   5  11      728.67      691.33     85.69 o 
   0   5  11        2.22        0.00    137.38 o 
   1   5  11     1057.11     1165.30    119.69 o 
   2   5  11     1620.75     1702.08    132.21 o 
   3   5  11     2895.62     2890.55    164.87 o 
   4   5  11      450.04      435.59    157.61 o 
   5   5  11      179.79      188.74    152.01 o 
   6   5  11     1505.58     1583.74    162.32 o 
  -7   6  11        1.33        0.00    133.02 o 
  -6   6  11      237.03      203.91    117.52 o 
  -5   6  11       44.95        0.00    110.10 o 
  -4   6  11     2531.37     2721.22    125.97 o 
  -3   6  11       60.50       63.99     89.59 o 
  -2   6  11      589.72      647.27     83.76 o 
  -1   6  11      823.44      788.37     89.64 o 
   0   6  11     5205.44     4929.51    143.66 o 
   1   6  11     1091.12     1384.37    217.58 o 
   2   6  11     1970.74     1820.79    147.12 o 
   3   6  11      181.11      189.86    157.61 o 
   4   6  11       11.35        0.00    152.55 o 
   5   6  11       59.64      159.05    156.60 o 
   6   6  11      131.36      173.49    157.93 o 
  -7   7  11       39.80      222.50    123.44 o 
  -6   7  11       88.44      374.89    110.21 o 
  -5   7  11       59.07       69.46    114.68 o 
  -4   7  11       22.24      134.91    105.21 o 
  -3   7  11      181.57      314.22     99.52 o 
  -2   7  11      508.06      607.30     80.31 o 
  -1   7  11       79.96      144.52     96.50 o 
   0   7  11      224.66      284.82    103.18 o 
   1   7  11      608.45      535.60    157.42 o 
   2   7  11      660.38      671.86    139.71 o 
   3   7  11      135.40      196.34    135.08 o 
   4   7  11       70.54       52.53    137.46 o 
   5   7  11      143.45      210.33    150.97 o 
   6   7  11        0.77      136.54    154.87 o 
  -7   8  11      254.26       24.40    128.70 o 
  -6   8  11      289.69      265.86    144.69 o 
  -5   8  11        4.41      146.14    116.57 o 
  -4   8  11      112.39      196.49    108.65 o 
  -3   8  11     1059.62     1154.72     96.53 o 
  -2   8  11      108.78      191.59     95.17 o 
  -1   8  11     4566.27     4551.80    118.62 o 
   0   8  11       24.58        0.00    108.19 o 
   1   8  11      172.80      269.63    106.35 o 
   2   8  11     1120.98     1188.72    123.56 o 
   3   8  11      903.25     1056.95    132.17 o 
   4   8  11      581.90      628.53    132.99 o 
   5   8  11        4.82      103.03    130.68 o 
  -6   9  11      376.76      385.75    113.38 o 
  -5   9  11      306.02      503.60    117.82 o 
  -4   9  11      637.16      583.44    111.06 o 
  -3   9  11       50.22       59.10     94.35 o 
  -2   9  11     4953.59     4615.22    196.08 o 
  -1   9  11      180.43      102.67     99.67 o 
   0   9  11     1135.24     1167.66    108.35 o 
   1   9  11       32.23        0.00    109.66 o 
   2   9  11       12.99       21.41    105.42 o 
   3   9  11     3185.53     3193.76    137.08 o 
   4   9  11      281.30      274.58    131.35 o 
   5   9  11      667.77      650.48    142.47 o 
  -6  10  11       26.98       60.60    117.59 o 
  -5  10  11      233.94      183.10    102.23 o 
  -4  10  11      187.57      346.20    111.40 o 
  -3  10  11      182.74      248.47    117.29 o 
  -2  10  11      492.16      580.80    118.21 o 
  -1  10  11      789.47      882.91     93.14 o 
   0  10  11       44.63        0.00     94.80 o 
   1  10  11      170.37      311.92    124.25 o 
   2  10  11       35.97        0.00    116.18 o 
   3  10  11       91.88        0.00    120.80 o 
   4  10  11      497.37      632.92    130.98 o 
   5  10  11       12.20        0.00    144.85 o 
  -6  11  11       70.17       94.34    132.87 o 
  -5  11  11      502.34      583.04    116.38 o 
  -4  11  11      665.49      625.55    104.29 o 
  -3  11  11      287.63      384.07    119.96 o 
  -2  11  11      169.41      136.31    119.01 o 
  -1  11  11      355.31      413.28    118.31 o 
   0  11  11      129.58       58.91     99.69 o 
   1  11  11      233.29      169.69    127.33 o 
   2  11  11      948.31     1020.24    132.25 o 
   3  11  11       48.09      128.84    124.99 o 
   4  11  11       93.11      251.37    135.96 o 
  -5  12  11       11.41      142.06    114.30 o 
  -4  12  11     1258.18     1401.32    165.50 o 
  -3  12  11        7.80       94.94    101.36 o 
  -2  12  11      295.56      193.04    105.96 o 
  -1  12  11      987.73     1098.37    119.49 o 
   0  12  11     1299.73     1274.11    130.70 o 
   1  12  11     1239.49     1366.32    114.30 o 
   2  12  11      722.40      782.25    131.80 o 
   3  12  11        1.46       36.40    118.60 o 
   4  12  11        5.10       16.13    133.10 o 
  -5  13  11      592.30      656.03    135.87 o 
  -4  13  11        0.54        0.00    119.71 o 
  -3  13  11       90.10       82.25    130.48 o 
  -2  13  11        5.14      128.94    118.64 o 
  -1  13  11       60.87       75.24    126.60 o 
   0  13  11      477.91      476.52    135.03 o 
   1  13  11      394.14      317.44    112.43 o 
   2  13  11      540.33      534.67    117.73 o 
   3  13  11      112.62      193.50    121.66 o 
  -4  14  11      153.70      255.21    135.35 o 
  -3  14  11       66.64       55.26    133.63 o 
  -2  14  11        1.07       86.56    115.81 o 
  -1  14  11      226.73      324.52    131.46 o 
   0  14  11      209.92      413.24    110.94 o 
   1  14  11       10.18       24.14    113.43 o 
   2  14  11       57.42      177.25    135.23 o 
   3  14  11      174.14      292.15    146.56 o 
  -3  15  11        7.69       94.62    137.98 o 
  -2  15  11     1228.32     1412.91    117.07 o 
  -1  15  11        9.56        0.00    137.38 o 
   0  15  11      241.31      165.61    129.05 o 
   1  15  11        9.30        0.00    136.33 o 
   2  15  11        1.23       70.52    166.51 o 
  -1  16  11     1219.52     1128.35    145.42 o 
   0  16  11        4.49       28.86    141.36 o 
  -7   0  12      311.62      476.33    191.55 o 
  -6   0  12      263.09      159.66    179.34 o 
  -5   0  12      283.08      324.19    166.76 o 
  -4   0  12      206.56      158.67    139.17 o 
  -3   0  12     4502.60     4048.07    326.85 o 
  -2   0  12     3305.34     3322.06    174.70 o 
  -1   0  12     4964.12     4584.62    179.21 o 
   0   0  12      737.01      472.08    158.47 o 
   1   0  12       48.51      379.97    233.10 o 
   2   0  12     5663.17     4977.23    261.43 o 
   3   0  12     1847.91     1834.98    190.23 o 
   4   0  12      978.39      966.41    272.26 o 
   5   0  12       43.40      118.08    239.16 o 
   6   0  12      157.78      308.08    256.01 o 
  -7   1  12       31.54        0.00    142.06 o 
  -6   1  12      207.79      243.65    116.99 o 
  -5   1  12       40.78        0.00    115.88 o 
  -4   1  12      609.58      640.89    100.04 o 
  -3   1  12      459.91      455.67     99.98 o 
  -2   1  12     3499.30     3382.13    108.79 o 
  -1   1  12      521.91      468.23    140.77 o 
   0   1  12        4.95        0.00    155.11 o 
   1   1  12       43.48      129.07    129.79 o 
   2   1  12      294.95      292.15    134.91 o 
   3   1  12     2801.19     3015.23    182.16 o 
   4   1  12       23.85       81.30    131.60 o 
   5   1  12     1041.20      890.36    165.75 o 
   6   1  12       17.55      177.09    171.69 o 
  -7   2  12       41.30        0.00    134.18 o 
  -6   2  12      222.50      347.46    118.00 o 
  -5   2  12      231.65      477.64    138.95 o 
  -4   2  12      509.58      544.70    106.55 o 
  -3   2  12       40.01       28.12     83.01 o 
  -2   2  12        1.12       51.75    110.52 o 
  -1   2  12       78.81      130.84    112.96 o 
   0   2  12     1055.07      732.76    113.40 o 
   1   2  12     1483.14     1450.93    132.52 o 
   2   2  12       35.69        0.00    218.32 o 
   3   2  12       42.32      109.48    248.79 o 
   4   2  12      393.25      524.58    255.73 o 
   5   2  12      227.50      262.02    255.18 o 
   6   2  12        0.09      101.07    209.24 o 
  -7   3  12       44.55       59.65    130.92 o 
  -6   3  12        0.27       69.80    133.18 o 
  -5   3  12     2213.86     2230.21    149.22 o 
  -4   3  12      156.23      227.01    111.71 o 
  -3   3  12     1933.38     1842.60    102.30 o 
  -2   3  12      791.72      688.62     91.26 o 
  -1   3  12     1356.43     1134.70    118.96 o 
   0   3  12      693.45      655.52    135.22 o 
   1   3  12     1130.86     1249.67    201.65 o 
   2   3  12     1428.11     1537.58    166.61 o 
   3   3  12      687.09      825.58    133.43 o 
   4   3  12       75.15      205.92    226.97 o 
   5   3  12      406.82      389.91    243.51 o 
   6   3  12     1366.36     1355.42    181.52 o 
  -7   4  12       41.28       98.75    135.04 o 
  -6   4  12      472.55      641.00    164.31 o 
  -5   4  12       62.52       92.30    120.56 o 
  -4   4  12     1609.15     1761.25    109.13 o 
  -3   4  12        6.64        0.00     92.02 o 
  -2   4  12     1085.87      965.87     92.07 o 
  -1   4  12      689.67      721.23    122.12 o 
   0   4  12     1252.88     1181.39    131.44 o 
   1   4  12     1625.25     1491.55    142.09 o 
   2   4  12     2983.36     2836.24    147.80 o 
   3   4  12       39.92      148.50    184.59 o 
   4   4  12        9.40        0.00    159.04 o 
   5   4  12      164.56      142.38    166.30 o 
   6   4  12      182.35      190.96    181.55 o 
  -7   5  12       22.61       86.36    138.98 o 
  -6   5  12       63.14      282.52    109.09 o 
  -5   5  12      324.66      277.64    119.22 o 
  -4   5  12        0.27      190.41    103.84 o 
  -3   5  12      256.26      303.02     94.63 o 
  -2   5  12      437.47      558.90     95.24 o 
  -1   5  12       49.32       47.17     90.40 o 
   0   5  12      134.89      187.80    123.41 o 
   1   5  12       20.47      103.22    122.82 o 
   2   5  12      634.71      407.10    188.10 o 
   3   5  12        4.20       11.59    178.38 o 
   4   5  12       24.49       51.05    157.01 o 
   5   5  12        2.39       49.33    163.38 o 
  -7   6  12      438.82      277.09    136.71 o 
  -6   6  12      203.92      178.12    115.10 o 
  -5   6  12       14.35       73.72    118.68 o 
  -4   6  12        6.83      107.52     99.92 o 
  -3   6  12      777.78      771.88    103.16 o 
  -2   6  12      471.54      503.95     78.33 o 
  -1   6  12     1485.13     1572.00    127.97 o 
   0   6  12        8.23      124.81    117.07 o 
   1   6  12      133.20      317.82    136.99 o 
   2   6  12     1529.70     1694.41    184.85 o 
   3   6  12      674.40      705.50    172.71 o 
   4   6  12      342.78      306.10    148.19 o 
   5   6  12        3.95        0.00    150.70 o 
  -6   7  12      213.91      146.91    125.14 o 
  -5   7  12      444.13      470.80    114.84 o 
  -4   7  12      402.42      345.48    109.96 o 
  -3   7  12      687.67      742.09    106.10 o 
  -2   7  12     3750.24     3552.47    124.89 o 
  -1   7  12       60.04        0.00     88.44 o 
   0   7  12      612.19      507.53    133.92 o 
   1   7  12        3.93        0.00    163.82 o 
   2   7  12       56.65      214.31    151.12 o 
   3   7  12     1698.98     1686.51    171.03 o 
   4   7  12       44.13       46.98    144.55 o 
   5   7  12     1050.69      975.78    155.59 o 
  -6   8  12        1.71        1.91    126.64 o 
  -5   8  12       15.09       20.31    113.44 o 
  -4   8  12       33.73       74.69    114.89 o 
  -3   8  12      288.32      285.00     97.80 o 
  -2   8  12     1344.12     1432.04     97.65 o 
  -1   8  12      801.48      661.52     95.15 o 
   0   8  12       33.52      120.81    127.42 o 
   1   8  12        1.83      130.86    132.14 o 
   2   8  12      470.06      586.25    145.65 o 
   3   8  12       42.81       74.65    139.49 o 
   4   8  12      361.02      320.10    166.52 o 
   5   8  12       20.13      153.46    166.40 o 
  -6   9  12        7.35       73.70    127.19 o 
  -5   9  12      125.40      156.57    122.38 o 
  -4   9  12        2.84       42.96    116.12 o 
  -3   9  12       40.51      135.96    110.12 o 
  -2   9  12      577.96      666.31    102.72 o 
  -1   9  12      472.11      571.93     93.69 o 
   0   9  12      214.07      190.05    108.84 o 
   1   9  12      117.36       93.57    124.68 o 
   2   9  12      243.54      319.72    144.46 o 
   3   9  12        5.16       94.70    136.47 o 
   4   9  12        3.05       16.49    153.20 o 
  -5  10  12        5.39      194.38    129.70 o 
  -4  10  12      510.65      426.91    112.99 o 
  -3  10  12       69.01       18.84    102.04 o 
  -2  10  12      160.04      181.45    103.83 o 
  -1  10  12     1274.17     1371.87    109.75 o 
   0  10  12      359.37      483.19    102.31 o 
   1  10  12     1575.34     1547.30    135.64 o 
   2  10  12     1128.07     1139.54    140.25 o 
   3  10  12        2.25       65.38    138.58 o 
   4  10  12       12.26        0.00    150.02 o 
  -5  11  12      454.54      573.05    132.65 o 
  -4  11  12       42.20      134.33    108.17 o 
  -3  11  12       81.58      236.02    115.30 o 
  -2  11  12      272.65      508.17    116.15 o 
  -1  11  12       74.82       43.81    114.01 o 
   0  11  12      415.37      408.39     99.31 o 
   1  11  12       66.13      170.25    132.11 o 
   2  11  12      384.83      367.42    126.05 o 
   3  11  12      414.82      576.26    134.95 o 
   4  11  12       17.88       29.79    131.74 o 
  -4  12  12       13.14      137.71    121.73 o 
  -3  12  12       24.79      153.87    127.10 o 
  -2  12  12       25.66       68.11    126.67 o 
  -1  12  12       15.13       47.63    106.48 o 
   0  12  12        2.84       24.39    112.18 o 
   1  12  12       30.44        0.00    155.38 o 
   2  12  12        5.51        0.00    140.10 o 
   3  12  12        2.60       92.78    138.09 o 
  -4  13  12        2.05        0.00    112.51 o 
  -3  13  12      114.37      111.88    127.33 o 
  -2  13  12      424.97      321.52    123.00 o 
  -1  13  12      192.86      309.76    126.31 o 
   0  13  12      176.20      204.24    134.61 o 
   1  13  12       97.86      272.22    132.90 o 
   2  13  12      152.86      217.80    143.99 o 
  -3  14  12        2.45      104.64    121.09 o 
  -2  14  12      105.79      170.79    136.80 o 
  -1  14  12      477.67      479.90    131.15 o 
   0  14  12      193.27      253.95    116.99 o 
   1  14  12      492.26      573.63    174.25 o 
  -1  15  12        0.76       61.45    131.18 o 
  -7   1  13       57.71      102.95    146.41 o 
  -6   1  13       70.45        0.00    139.14 o 
  -5   1  13      278.89      364.98    146.23 o 
  -4   1  13      132.00      184.44    105.29 o 
  -3   1  13     1465.79     1141.67    118.24 o 
  -2   1  13     2493.49     2378.66    109.86 o 
  -1   1  13      128.07      121.28    134.47 o 
   0   1  13      711.97      646.42    230.46 o 
   1   1  13       55.13      102.41    137.93 o 
   2   1  13       54.75       10.02    171.03 o 
   3   1  13      598.00      410.67    174.85 o 
   4   1  13        5.37      111.78    189.62 o 
   5   1  13      834.83      958.33    249.30 o 
  -7   2  13      344.41      377.32    165.65 o 
  -6   2  13      170.40      115.77    159.96 o 
  -5   2  13        5.80        0.00    149.37 o 
  -4   2  13      105.73      208.50     95.63 o 
  -3   2  13      940.86      827.07    122.73 o 
  -2   2  13      836.22      887.55    104.31 o 
  -1   2  13     2636.32     2785.30    150.17 o 
   0   2  13      213.65      248.80    176.50 o 
   1   2  13     1465.35     1546.95    150.17 o 
   2   2  13     2219.50     2492.45    156.06 o 
   3   2  13      315.40      459.10    152.97 o 
   4   2  13      728.43     1129.90    188.27 o 
   5   2  13      149.77      302.57    178.28 o 
  -6   3  13      107.71      246.80    161.06 o 
  -5   3  13       39.67        0.00    131.93 o 
  -4   3  13       53.10      144.87    120.43 o 
  -3   3  13       51.24       88.34    101.54 o 
  -2   3  13      840.41      572.69    124.11 o 
  -1   3  13       28.43       57.38    131.81 o 
   0   3  13       22.26       33.50    132.00 o 
   1   3  13        4.47        0.00    159.10 o 
   2   3  13       15.03        0.00    129.46 o 
   3   3  13      400.44      435.43    151.77 o 
   4   3  13        3.16       58.77    193.29 o 
   5   3  13      231.58      196.51    280.93 o 
  -6   4  13      150.32       88.48    145.70 o 
  -5   4  13        0.35        0.00    115.07 o 
  -4   4  13      287.68      269.94    112.96 o 
  -3   4  13        2.04        0.00    105.49 o 
  -2   4  13        0.54        0.00     93.64 o 
  -1   4  13      252.91      332.01    128.51 o 
   0   4  13       86.23      171.18    138.28 o 
   1   4  13     1520.80     1618.18    182.69 o 
   2   4  13      537.23      532.02    149.23 o 
   3   4  13        0.24       33.68    159.18 o 
   4   4  13       17.08      128.22    210.09 o 
   5   4  13      155.04      440.77    256.94 o 
  -6   5  13       46.11        5.32    127.27 o 
  -5   5  13      469.88      457.05    118.43 o 
  -4   5  13        1.67        0.00    112.75 o 
  -3   5  13      955.87      906.03     96.99 o 
  -2   5  13      998.02      904.16     97.77 o 
  -1   5  13      266.22      328.58    105.68 o 
   0   5  13     1257.25     1128.51    109.27 o 
   1   5  13      686.67      638.76    135.47 o 
   2   5  13      478.48      552.91    157.98 o 
   3   5  13      278.27      366.93    219.35 o 
   4   5  13       20.22      131.18    211.55 o 
   5   5  13      942.93      915.60    208.21 o 
  -6   6  13      137.46        0.00    140.01 o 
  -5   6  13        2.53        6.18    117.15 o 
  -4   6  13      383.18      323.66    116.00 o 
  -3   6  13        2.72      104.86     99.57 o 
  -2   6  13      164.50      147.56     96.87 o 
  -1   6  13      685.87      806.06    133.09 o 
   0   6  13       77.59      254.37    132.51 o 
   1   6  13     1324.67     1103.52    133.90 o 
   2   6  13      392.92      359.87    160.88 o 
   3   6  13       90.12      251.41    176.88 o 
   4   6  13       38.08       13.61    202.78 o 
  -6   7  13       19.62      144.18    135.45 o 
  -5   7  13       51.19       75.99    121.86 o 
  -4   7  13        0.23       62.66    117.13 o 
  -3   7  13        0.31       42.80    114.50 o 
  -2   7  13      173.78      267.21     92.99 o 
  -1   7  13       36.06      200.44     96.48 o 
   0   7  13       29.37        0.00    121.01 o 
   1   7  13      152.99      234.55    150.67 o 
   2   7  13      168.37      450.55    156.98 o 
   3   7  13      343.93      508.55    152.04 o 
   4   7  13       74.67      249.10    191.76 o 
  -5   8  13        0.74      144.64    128.84 o 
  -4   8  13       30.98      114.14    113.37 o 
  -3   8  13      409.48      345.26    115.42 o 
  -2   8  13      319.91      335.39    105.43 o 
  -1   8  13      614.34      617.67     90.52 o 
   0   8  13      110.36       93.94    147.01 o 
   1   8  13      262.46      136.25    154.24 o 
   2   8  13     2130.88     2285.69    194.12 o 
   3   8  13       60.51      204.95    171.56 o 
   4   8  13      592.94      563.98    197.53 o 
  -5   9  13      110.80      320.86    132.55 o 
  -4   9  13      112.24      201.78    109.19 o 
  -3   9  13      521.84      356.59    118.12 o 
  -2   9  13     1602.37     1638.82    118.23 o 
  -1   9  13      212.16      374.88    105.12 o 
   0   9  13      219.52      311.50    141.46 o 
   1   9  13       40.75       86.80    180.28 o 
   2   9  13       23.86       52.41    189.84 o 
   3   9  13      628.04      622.50    176.33 o 
  -5  10  13        5.25      204.28    125.18 o 
  -4  10  13       39.93      164.80    123.48 o 
  -3  10  13      123.37      134.22    121.88 o 
  -2  10  13      343.32      460.71    117.14 o 
  -1  10  13      380.79      343.97    105.35 o 
   0  10  13      212.30      280.90    124.96 o 
   1  10  13       66.81       51.11    151.74 o 
   2  10  13       88.38       75.26    192.05 o 
   3  10  13       74.91      168.61    166.46 o 
  -4  11  13       39.17       35.67    128.37 o 
  -3  11  13      299.93      298.35    124.49 o 
  -2  11  13       11.88       67.07    131.25 o 
  -1  11  13      353.75      329.63    109.20 o 
   0  11  13      428.02      496.80    119.46 o 
   1  11  13      215.57      504.04    169.85 o 
   2  11  13      303.19      226.59    154.89 o 
  -3  12  13       38.75       84.33    114.89 o 
  -2  12  13       15.38       20.23    128.54 o 
  -1  12  13      264.04      147.42    124.57 o 
   0  12  13      269.18      333.24    102.83 o 
   1  12  13     1273.84     1565.53    177.70 o 
   2  12  13      577.81      833.83    142.64 o 
  -2  13  13        3.63       93.97    136.70 o 
  -1  13  13      247.20      265.66    133.21 o 
   0  13  13      243.14      278.41    144.28 o 
   1  13  13      150.95       33.99    172.66 o 
  -6   0  14      152.49      219.00    188.42 o 
  -5   0  14       13.30        0.00    278.20 o 
  -4   0  14       44.32        0.00    198.85 o 
  -3   0  14      729.46      646.42    170.30 o 
  -2   0  14      660.67      731.38    193.68 o 
  -1   0  14      769.10      811.39    255.06 o 
   0   0  14      577.32      793.44    232.15 o 
   1   0  14      651.05      612.15    260.49 o 
   2   0  14     1453.33     1667.81    247.64 o 
   3   0  14       24.61      333.33    256.86 o 
   4   0  14     1111.32      827.49    309.64 o 
  -6   1  14      163.97      247.76    160.07 o 
  -5   1  14        7.92       93.69    156.04 o 
  -4   1  14       90.65      100.93    128.29 o 
  -3   1  14      169.19      232.21    111.59 o 
  -2   1  14     1202.15     1040.29    137.40 o 
  -1   1  14      520.64      395.20    177.77 o 
   0   1  14      107.36      139.74    146.70 o 
   1   1  14       64.29      239.04    174.57 o 
   2   1  14       41.14        0.00    196.62 o 
   3   1  14      546.67      486.70    169.02 o 
   4   1  14       94.53      207.63    238.52 o 
  -6   2  14      174.56      314.59    166.97 o 
  -5   2  14       35.51       50.87    158.26 o 
  -4   2  14      237.78      243.91    115.72 o 
  -3   2  14      156.51      238.13    109.82 o 
  -2   2  14      153.34      183.90    133.41 o 
  -1   2  14        7.65       39.59    167.91 o 
   0   2  14       66.64        0.00    150.78 o 
   1   2  14      608.65      719.96    149.19 o 
   2   2  14       17.54        0.00    193.86 o 
   3   2  14        0.04        8.79    484.12 o 
   4   2  14       10.33       65.47    179.08 o 
  -6   3  14       45.24      312.86    164.39 o 
  -5   3  14      386.76      289.60    152.74 o 
  -4   3  14      135.45      150.38    127.87 o 
  -3   3  14      287.18      294.91    130.57 o 
  -2   3  14      472.51      362.14    122.04 o 
  -1   3  14      156.83      198.38    130.75 o 
   0   3  14     2026.90     1589.91    134.73 o 
   1   3  14      232.53        0.00    186.44 o 
   2   3  14      342.61       32.87    234.26 o 
   3   3  14        5.97        0.00    192.74 o 
   4   3  14       18.92       35.80    215.52 o 
  -6   4  14      356.83      312.66    164.07 o 
  -5   4  14       11.39       38.56    139.82 o 
  -4   4  14      233.75      411.69    132.57 o 
  -3   4  14        1.74      155.40    101.47 o 
  -2   4  14       25.20      110.39    130.94 o 
  -1   4  14     1010.65      974.10    137.66 o 
   0   4  14       27.72      241.42    168.56 o 
   1   4  14     3473.69     3801.12    450.87 o 
   2   4  14      227.63      101.69    182.43 o 
   3   4  14        2.19      332.80    166.44 o 
   4   4  14      126.91      149.27    176.91 o 
  -5   5  14       86.56      120.38    129.06 o 
  -4   5  14      150.00      150.33    130.39 o 
  -3   5  14       18.60        0.00    113.81 o 
  -2   5  14        1.85       24.18    127.39 o 
  -1   5  14      230.23      254.26    123.95 o 
   0   5  14      488.89      391.67    154.58 o 
   1   5  14        6.71        0.00    183.49 o 
   2   5  14      367.73      236.40    185.19 o 
   3   5  14      128.36      152.81    207.69 o 
   4   5  14       28.01       92.07    220.12 o 
  -5   6  14       24.81      172.89    129.43 o 
  -4   6  14      133.13      117.80    125.47 o 
  -3   6  14      562.30      568.76    114.53 o 
  -2   6  14      164.05      231.12    109.92 o 
  -1   6  14      124.16      352.99    135.08 o 
   0   6  14      137.55        0.00    122.07 o 
   1   6  14       96.80      122.54    130.36 o 
   2   6  14     1013.07      910.08    356.92 o 
   3   6  14        9.55       38.84    212.04 o 
  -5   7  14      111.36       45.10    121.10 o 
  -4   7  14       71.09       70.51    130.21 o 
  -3   7  14      646.86      603.35    112.75 o 
  -2   7  14     1030.91      974.81     94.73 o 
  -1   7  14      149.60      200.13    111.36 o 
   0   7  14      407.20      286.62    139.92 o 
   1   7  14      254.67       50.49    170.90 o 
   2   7  14       43.89      145.80    142.15 o 
   3   7  14      522.65      459.93    193.50 o 
  -4   8  14       23.51       16.33    130.33 o 
  -3   8  14       22.16       86.82    123.54 o 
  -2   8  14      264.07      389.86    103.03 o 
  -1   8  14      146.62      381.81    140.57 o 
   0   8  14      102.11      181.59    124.95 o 
   1   8  14      166.77      275.20    139.78 o 
   2   8  14      242.40      413.99    177.43 o 
   3   8  14       28.15       77.67    214.97 o 
  -4   9  14        2.11       87.10    134.65 o 
  -3   9  14       88.13      277.20    126.69 o 
  -2   9  14       41.33        0.00    102.18 o 
  -1   9  14       15.85       63.58    111.74 o 
   0   9  14      130.17       81.98    162.87 o 
   1   9  14      111.16      169.04    152.62 o 
   2   9  14        1.87      125.55    208.46 o 
  -3  10  14       78.96      141.40    127.56 o 
  -2  10  14       50.94       63.79    123.37 o 
  -1  10  14      145.81      104.77    104.23 o 
   0  10  14        8.92        0.00    139.55 o 
   1  10  14      463.29      531.68    159.23 o 
   2  10  14      466.64      208.22    170.20 o 
  -2  11  14      117.99      166.48    133.22 o 
  -1  11  14        3.29        0.00    127.70 o 
   0  11  14      173.43      201.25    157.30 o 
   1  11  14      107.51      209.07    147.83 o 
  -5   1  15      209.15      260.78    210.01 o 
  -4   1  15        5.83      130.85    135.62 o 
  -3   1  15      219.60      132.68    128.21 o 
  -2   1  15      373.13      417.78    164.97 o 
  -1   1  15       20.05      109.41    216.86 o 
   0   1  15      770.32      660.21    179.21 o 
   1   1  15      256.59       99.64    194.88 o 
   2   1  15       98.93      275.95    191.12 o 
   3   1  15      129.14      177.49    200.05 o 
  -5   2  15       44.02        0.00    200.12 o 
  -4   2  15      436.11      340.09    131.87 o 
  -3   2  15      199.31      113.04    127.19 o 
  -2   2  15       46.56      133.25    137.99 o 
  -1   2  15      312.73      569.78    153.17 o 
   0   2  15       13.56       45.00    136.01 o 
   1   2  15      966.16     1224.43    190.83 o 
   2   2  15      450.98      223.11    292.59 o 
   3   2  15      220.31        0.00    216.63 o 
  -5   3  15       32.74      195.38    159.83 o 
  -4   3  15        0.60       83.77    130.33 o 
  -3   3  15       58.67       71.68    129.12 o 
  -2   3  15       73.66      159.88    134.85 o 
  -1   3  15       14.44      200.18    215.68 o 
   0   3  15       39.16       11.60    167.48 o 
   1   3  15       59.00       81.13    155.97 o 
   2   3  15       53.54        0.00    211.65 o 
   3   3  15       43.41        0.00    228.61 o 
  -5   4  15        3.13        4.50    153.09 o 
  -4   4  15      185.94      120.08    146.46 o 
  -3   4  15       39.82      151.50    141.86 o 
  -2   4  15        1.39      140.60    131.51 o 
  -1   4  15      185.75      113.58    142.49 o 
   0   4  15        0.74        0.00    389.00 o 
   1   4  15      324.05      223.63    167.45 o 
   2   4  15        5.64       32.19    201.61 o 
   3   4  15        6.52       37.74    185.13 o 
  -4   5  15       51.83      157.99    137.96 o 
  -3   5  15      297.06      340.59    140.96 o 
  -2   5  15      298.24      257.82    130.57 o 
  -1   5  15        7.06      113.89    128.61 o 
   0   5  15     1453.81     1421.56    191.61 o 
   1   5  15      148.22      245.17    206.97 o 
   2   5  15      165.41      397.13    182.20 o 
  -4   6  15      304.14      231.71    150.34 o 
  -3   6  15       19.05        5.23    115.47 o 
  -2   6  15       12.31        0.00    122.19 o 
  -1   6  15      132.19       90.46    143.78 o 
   0   6  15        3.88        0.00    159.32 o 
   1   6  15     1004.42      893.35    148.11 o 
   2   6  15       35.97        0.00    224.42 o 
  -4   7  15       81.66      128.42    149.23 o 
  -3   7  15       16.51      141.41    146.20 o 
  -2   7  15       99.58       88.59    129.20 o 
  -1   7  15      256.28      236.82    147.98 o 
   0   7  15        6.10        7.61    123.78 o 
   1   7  15       24.15        6.67    180.44 o 
   2   7  15      125.33      381.90    163.05 o 
  -3   8  15      463.84      361.30    125.38 o 
  -2   8  15      363.30      389.85    112.94 o 
  -1   8  15       89.57       90.11    134.53 o 
   0   8  15       97.97      258.46    153.22 o 
   1   8  15       22.22       35.62    163.80 o 
  -2   9  15      396.84      451.32    112.08 o 
  -1   9  15      204.89      320.96    139.73 o 
   0   9  15       89.90      215.12    156.76 o 
  -4   0  16      534.85      313.71    204.14 o 
  -3   0  16      165.02       91.99    215.94 o 
  -2   0  16      481.15      761.77    294.08 o 
  -1   0  16       60.02        0.00    266.29 o 
   0   0  16        1.70      264.23    293.90 o 
   1   0  16      114.90      360.84    303.50 o 
   2   0  16      493.54      514.14    231.41 o 
  -4   1  16       29.34       49.31    145.33 o 
  -3   1  16      471.71      424.33    122.78 o 
  -2   1  16       36.32        0.00    186.61 o 
  -1   1  16      215.33      116.36    172.01 o 
   0   1  16        7.82        0.00    261.75 o 
   1   1  16      337.31      311.12    248.55 o 
   2   1  16       17.28      185.09    179.42 o 
  -3   2  16       20.15       74.68    151.88 o 
  -2   2  16       80.18      162.03    170.33 o 
  -1   2  16      164.45      425.09    186.34 o 
   0   2  16        0.35       73.27    177.56 o 
   1   2  16      250.54      384.63    205.01 o 
  -3   3  16      162.64      260.85    140.54 o 
  -2   3  16       81.49       42.97    170.24 o 
  -1   3  16        0.55        0.00    189.25 o 
   0   3  16     1234.74     1182.53    202.26 o 
   1   3  16       58.81        0.00    206.65 o 
  -3   4  16        1.96       63.82    145.97 o 
  -2   4  16        1.63        0.00    169.98 o 
  -1   4  16      336.40      127.37    482.89 o 
   0   4  16       14.95      106.07    201.94 o 
   1   4  16      624.13      845.93    217.76 o 
  -2   5  16        0.08        7.50    144.51 o 
  -1   5  16       77.77        0.00    193.36 o 
   0   5  16       92.62      356.23    198.81 o 
   1   5  16        1.98        0.00    224.18 o 
  -2   6  16       86.73      208.27    158.02 o 
  -1   6  16      106.12       96.38    163.20 o 
   0   6  16        0.02       63.17    205.71 o 
                                                 
